# Supplementary material for: A Multi-Compartment Model of Glioma Response to Fractionated Radiation Therapy Parameterized via Time-Resolved Microscopy Data
Source: Front Oncol. 2022 Feb 4;12:811415. doi: 10.3389/fonc.2022.811415 (PMC8855115; doi:10.3389/fonc.2022.811415)
Supplement: Supplementary file 2 [file DataSheet_2.xlsx]

## Sheet:  four fraction of 4 Gy
All numbers represent confluence (area covered by cells / area of the total well). Thus it is unitless value between 0 and 1
All fractions are 24 hours apart starting the first time point (first radiation occur at timepoint 0, then 24h, then 48h etc.)
Due to microscopy availability reasons, some images are collected at once per 4 hours, some collected at once per 6 hours. Regardless of the imaging interval, the experiments are under the same settings
Each row is a sample. Each column is a time point. For example, the first value means confluences at 0 hours (right after the first fraction). The second column means confluences at 4 or 6 hours. At 24 hours, the 2nd fraction is irradiated.
C6, collected every 4 hours
Training
Time:0	4	8	12	16	20	24	28	32	36	40	44	48	52	56	60	64	68	72	76	80	84	88	92	96	100	104	108	112	116	120	124	128	132	136	140	144	148	152	156	160	164	168	172	176	180	184	188	192	196
0.147693	0.163143	0.190419	0.207468	0.241737	0.271661	0.292625	0.304588	0.335039	0.349698	0.378559	0.390148	0.378268	0.422064	0.416548	0.427131	0.424709	0.422599	0.39529	0.413044	0.40723	0.395558	0.398301	0.392045	0.378319	0.393036	0.395315	0.399099	0.383853	0.369001	0.381641	0.368915	0.378313	0.36891	0.371179	0.361856	0.360757	0.360251	0.343313	0.344513	0.338405	0.343729	0.335575	0.33498	0.341555	0.336218	0.328607	0.333675	0.337154	0.326919
0.0406724	0.0434907	0.0502755	0.0593279	0.0697165	0.0783825	0.090032	0.0933409	0.109302	0.11303	0.115669	0.128496	0.125883	0.132328	0.13304	0.143477	0.137717	0.144135	0.142656	0.154908	0.154966	0.157229	0.15762	0.159229	0.154858	0.159489	0.160884	0.164515	0.163801	0.173958	0.171866	0.182055	0.180239	0.179425	0.187623	0.189622	0.183068	0.178247	0.187842	0.185395	0.189378	0.192882	0.192488	0.19376	0.198677	0.19993	0.19943	0.198544	0.198662	0.201173
0.14113	0.150078	0.171198	0.197027	0.22326	0.251265	0.272928	0.276855	0.303572	0.323633	0.337121	0.347869	0.332471	0.369245	0.362942	0.366536	0.368408	0.375265	0.369737	0.375343	0.370459	0.363208	0.36155	0.359876	0.34154	0.359416	0.362847	0.357841	0.349407	0.353694	0.350732	0.338685	0.344708	0.342738	0.340636	0.327623	0.332013	0.340334	0.327731	0.331292	0.327196	0.329857	0.321282	0.317041	0.32243	0.325995	0.322596	0.317046	0.323177	0.323782
0.117698	0.132995	0.155027	0.174125	0.202533	0.225331	0.233646	0.254959	0.285809	0.307134	0.322063	0.341061	0.333275	0.349378	0.354716	0.360151	0.367769	0.370271	0.352274	0.379723	0.367259	0.374319	0.370409	0.357334	0.324075	0.32998	0.341977	0.338205	0.337234	0.342489	0.336586	0.338838	0.342591	0.343268	0.346777	0.3348	0.341051	0.337342	0.335854	0.335848	0.327101	0.327161	0.328918	0.326839	0.323479	0.329414	0.327162	0.312371	0.321452	0.316647
0.0247257	0.0293873	0.0337619	0.038618	0.0448158	0.0499384	0.0547869	0.0581441	0.063019	0.0689921	0.0691541	0.0768476	0.0722207	0.0772325	0.0844772	0.0872822	0.0876352	0.0877052	0.0867471	0.0936264	0.0963088	0.100037	0.0994317	0.104449	0.0942458	0.101738	0.0977148	0.0995626	0.107128	0.102071	0.105372	0.104346	0.110257	0.11997	0.111929	0.119264	0.126007	0.105974	0.112895	0.112643	0.109265	0.108028	0.112947	0.109477	0.113154	0.111175	0.112302	0.113875	0.11176	0.118067
0.0241578	0.0282631	0.034204	0.0417304	0.046951	0.0527159	0.0578589	0.0617607	0.0656164	0.0707071	0.0753723	0.080392	0.0712705	0.0800575	0.0854137	0.0893146	0.091318	0.0936971	0.0921883	0.100303	0.105801	0.10153	0.105589	0.108927	0.08973	0.0913858	0.0981811	0.100452	0.0998809	0.107404	0.106766	0.105291	0.101786	0.109138	0.113294	0.112552	0.111384	0.114129	0.106344	0.105744	0.112442	0.10847	0.108257	0.111264	0.10843	0.112056	0.113274	0.113089	0.117989	0.117537
0.0816739	0.0908479	0.104459	0.123228	0.13197	0.151672	0.152814	0.166893	0.193648	0.201808	0.193384	0.209113	0.234338	0.242984	0.254666	0.262636	0.262935	0.263619	0.261585	0.283533	0.282271	0.27558	0.279008	0.27548	0.248492	0.256245	0.260254	0.269813	0.260315	0.273565	0.281346	0.268021	0.282692	0.275978	0.286211	0.27738	0.292737	0.281896	0.284771	0.289742	0.288218	0.283684	0.295369	0.295307	0.290408	0.287242	0.28539	0.288004	0.289586	0.285277
0.147358	0.161555	0.182356	0.211214	0.239461	0.269691	0.290879	0.303052	0.330105	0.356334	0.368958	0.389363	0.3933	0.416654	0.416733	0.420696	0.423377	0.424632	0.40479	0.413267	0.426569	0.411687	0.39817	0.392296	0.363911	0.395724	0.381264	0.387202	0.380769	0.386844	0.378814	0.371991	0.373817	0.366715	0.368381	0.362139	0.356115	0.357925	0.356511	0.356624	0.351627	0.359377	0.351885	0.346556	0.347225	0.344204	0.340579	0.338463	0.334028	0.342497
0.0565465	0.0650571	0.0744288	0.085789	0.0998398	0.110905	0.124192	0.131711	0.140227	0.152162	0.160698	0.166475	0.152031	0.167417	0.171651	0.180398	0.177992	0.18194	0.184224	0.197144	0.198786	0.210743	0.206615	0.211293	0.176135	0.189176	0.18571	0.186284	0.189263	0.187007	0.188374	0.19102	0.190864	0.193057	0.204913	0.20247	0.189634	0.20134	0.195075	0.208074	0.200061	0.20786	0.209658	0.203806	0.199628	0.215347	0.204725	0.215017	0.211621	0.217715
0.0966382	0.108954	0.123299	0.145862	0.164814	0.181241	0.194557	0.204541	0.227207	0.24152	0.249525	0.263206	0.236796	0.268805	0.271962	0.285054	0.285783	0.286524	0.280596	0.296269	0.297445	0.300316	0.299162	0.296097	0.263729	0.282887	0.276941	0.271864	0.277214	0.275941	0.268345	0.270142	0.278574	0.279925	0.281498	0.273383	0.280734	0.287206	0.287872	0.273662	0.277191	0.2823	0.288078	0.280967	0.285163	0.282936	0.289351	0.286113	0.282514	0.281365
0.0564319	0.0648085	0.0731998	0.0861261	0.0994235	0.111871	0.119464	0.127664	0.135681	0.143464	0.152007	0.160177	0.156429	0.176855	0.181215	0.185726	0.194484	0.193516	0.186025	0.204104	0.207167	0.208863	0.2075	0.211929	0.194336	0.20298	0.200697	0.204562	0.203837	0.214175	0.212879	0.212862	0.223858	0.218006	0.223068	0.220974	0.220438	0.209663	0.211423	0.207906	0.214998	0.218764	0.218978	0.220491	0.223406	0.219776	0.219061	0.22463	0.225407	0.227163
0.0846014	0.0956056	0.1099	0.128729	0.147207	0.162333	0.181619	0.194396	0.213425	0.222561	0.229209	0.240256	0.221852	0.247118	0.25417	0.261964	0.265241	0.269892	0.264337	0.287397	0.289749	0.284877	0.284909	0.291236	0.266907	0.276824	0.276373	0.277347	0.281167	0.279142	0.277624	0.283605	0.28053	0.289242	0.285035	0.285517	0.277694	0.280903	0.282091	0.275439	0.280932	0.273528	0.287314	0.274992	0.28105	0.281266	0.280412	0.289961	0.278922	0.285075
0.0520106	0.057199	0.0665156	0.0792474	0.0921026	0.102757	0.109957	0.11981	0.134114	0.141982	0.149745	0.160483	0.148101	0.166886	0.169578	0.174236	0.178621	0.183289	0.186387	0.196748	0.196053	0.204954	0.207896	0.198507	0.170899	0.17892	0.180331	0.184428	0.18232	0.190412	0.183462	0.195141	0.189448	0.194322	0.19752	0.197743	0.195727	0.216438	0.197115	0.211504	0.209797	0.20387	0.214605	0.208382	0.212128	0.217864	0.206581	0.210595	0.212118	0.210503
0.134487	0.14832	0.170446	0.193197	0.224935	0.24426	0.262035	0.278217	0.299216	0.312972	0.334466	0.346146	0.352336	0.371295	0.369288	0.380744	0.373918	0.374349	0.374888	0.374744	0.374352	0.371773	0.365393	0.357833	0.34191	0.35751	0.354787	0.345555	0.342526	0.337209	0.343217	0.346166	0.338693	0.333632	0.332785	0.338841	0.330182	0.335115	0.326357	0.324644	0.326546	0.315613	0.316115	0.311249	0.316075	0.312936	0.308225	0.314799	0.303154	0.31915
0.0465983	0.0549514	0.0632574	0.0735143	0.0821122	0.0940074	0.104833	0.113475	0.124048	0.130435	0.132751	0.139119	0.134429	0.15492	0.15688	0.160695	0.165933	0.17155	0.165163	0.174477	0.179152	0.180641	0.183418	0.180656	0.158175	0.166439	0.166489	0.171847	0.167224	0.175954	0.180679	0.180817	0.177802	0.182079	0.182569	0.19294	0.183655	0.195406	0.196085	0.18402	0.194443	0.194824	0.198568	0.191518	0.193847	0.199807	0.190689	0.193745	0.193245	0.193323
0.150933	0.163565	0.190106	0.220403	0.252708	0.278256	0.297266	0.310483	0.340374	0.361721	0.374278	0.381908	0.380693	0.39974	0.4097	0.407893	0.410774	0.415788	0.400328	0.423604	0.408288	0.404811	0.39788	0.396189	0.350616	0.373145	0.368538	0.360558	0.351793	0.354378	0.353296	0.347905	0.342443	0.341863	0.356326	0.33335	0.343329	0.337642	0.343725	0.345544	0.343332	0.340963	0.33188	0.327812	0.325317	0.334471	0.329695	0.327325	0.319042	0.317983
0.0933581	0.106956	0.12134	0.14246	0.158227	0.179977	0.19404	0.199619	0.21407	0.235865	0.244941	0.254014	0.244366	0.274697	0.273845	0.279615	0.282004	0.289916	0.268985	0.286787	0.284099	0.285004	0.288829	0.284833	0.246043	0.264165	0.262715	0.272916	0.261815	0.264894	0.271448	0.260153	0.271756	0.274428	0.278906	0.274106	0.27458	0.275733	0.271637	0.273661	0.265582	0.272143	0.275293	0.269617	0.27856	0.276625	0.271701	0.273542	0.274816	0.27422
0.142818	0.16048	0.180532	0.204767	0.232671	0.263823	0.276915	0.302597	0.327309	0.361751	0.375534	0.388905	0.395994	0.405978	0.416826	0.421781	0.422965	0.424962	0.413494	0.432828	0.425278	0.415523	0.409443	0.407971	0.374782	0.397984	0.38351	0.386233	0.377317	0.367663	0.363555	0.36871	0.359341	0.369977	0.355343	0.354017	0.350737	0.348029	0.364261	0.355099	0.359187	0.353982	0.341137	0.342799	0.347305	0.347627	0.340026	0.32982	0.337229	0.333589
0.100216	0.113448	0.133669	0.154157	0.17636	0.194888	0.214665	0.229434	0.253843	0.275309	0.285697	0.299877	0.302827	0.335595	0.342865	0.346549	0.354113	0.353026	0.32857	0.351783	0.345652	0.346401	0.345262	0.34393	0.331936	0.344095	0.331927	0.331435	0.330846	0.330818	0.332147	0.335545	0.321686	0.328444	0.321729	0.317797	0.331392	0.322852	0.317491	0.317039	0.318417	0.315198	0.304488	0.307415	0.308802	0.313389	0.31229	0.311743	0.305976	0.310528
0.130394	0.143237	0.165209	0.19547	0.22121	0.245168	0.265646	0.278555	0.299122	0.32599	0.338073	0.353976	0.33303	0.36984	0.365757	0.382695	0.384467	0.38484	0.364701	0.386692	0.373333	0.374808	0.373806	0.372654	0.340335	0.354939	0.351599	0.349353	0.351422	0.352848	0.337832	0.342171	0.349941	0.34686	0.350863	0.345522	0.345339	0.343963	0.334262	0.349664	0.330412	0.342361	0.335263	0.326214	0.329059	0.320751	0.328984	0.325171	0.316526	0.32495
0.0385683	0.0853405	0.0992353	0.113935	0.131415	0.146503	0.162719	0.166826	0.181242	0.19717	0.205166	0.212629	0.214211	0.23355	0.238105	0.245847	0.252617	0.260015	0.249568	0.279352	0.274765	0.28443	0.280467	0.284071	0.243582	0.257956	0.260295	0.264466	0.26887	0.274603	0.266139	0.277911	0.276479	0.278622	0.28803	0.285279	0.279896	0.277923	0.284052	0.290271	0.294237	0.287422	0.289346	0.278992	0.282238	0.291374	0.28511	0.281903	0.281535	0.28217
0.0211265	0.0230969	0.0263869	0.0313335	0.038018	0.042466	0.0466057	0.0515974	0.0548534	0.0599301	0.0642996	0.0644686	0.0595275	0.0630327	0.0680359	0.0704273	0.0732211	0.0746857	0.0681651	0.0751027	0.0799152	0.0810226	0.0824544	0.0848465	0.0819326	0.07783	0.0775998	0.0782759	0.0836639	0.0879108	0.0896103	0.0865345	0.0902046	0.0897109	0.0953265	0.0956006	0.0960039	0.105327	0.102128	0.0991141	0.0964243	0.0980554	0.102127	0.099327	0.100209	0.0999054	0.100332	0.0982699	0.0983737	0.100741
Validation
Time:0	4	8	12	16	20	24	28	32	36	40	44	48	52	56	60	64	68	72	76	80	84	88	92	96	100	104	108	112	116	120	124	128	132	136	140	144	148	152	156	160	164	168	172	176	180	184	188	192	196
0.125702	0.140092	0.156868	0.175596	0.202489	0.233638	0.245055	0.266748	0.298113	0.32038	0.344978	0.354946	0.358691	0.365778	0.377828	0.380103	0.377389	0.383045	0.381358	0.382127	0.380815	0.376386	0.380488	0.372325	0.33991	0.364476	0.378392	0.368869	0.369815	0.371925	0.378697	0.377039	0.376994	0.367264	0.376085	0.374768	0.375664	0.356892	0.365827	0.360306	0.365921	0.355235	0.364016	0.337022	0.347006	0.355316	0.345107	0.351702	0.345672	0.340088
0.111932	0.124924	0.143916	0.163734	0.182711	0.207827	0.223783	0.236286	0.264914	0.280369	0.295492	0.305076	0.317367	0.325399	0.329072	0.343181	0.351989	0.34651	0.348523	0.36785	0.368203	0.355896	0.350453	0.364567	0.338349	0.318968	0.313866	0.339103	0.337139	0.328371	0.323036	0.331169	0.313089	0.346123	0.319492	0.334279	0.317974	0.339807	0.32449	0.321285	0.328859	0.324088	0.325494	0.307511	0.310664	0.30946	0.316373	0.320604	0.318435	0.318926
0.162128	0.179469	0.199604	0.226264	0.254869	0.276603	0.309977	0.326683	0.357747	0.374547	0.402392	0.408045	0.400568	0.421577	0.42852	0.433411	0.438722	0.419496	0.40874	0.418103	0.406488	0.399109	0.400513	0.393884	0.374026	0.391696	0.398066	0.378591	0.384169	0.332598	0.375815	0.375702	0.37643	0.36009	0.373626	0.35262	0.354442	0.349785	0.338242	0.345647	0.342785	0.346907	0.346039	0.342283	0.338538	0.341521	0.335667	0.327056	0.331253	0.328278
0.0239649	0.0273635	0.0341502	0.0381399	0.0443301	0.0492183	0.0539443	0.0571376	0.0624273	0.069141	0.0741038	0.0752586	0.0697197	0.0777131	0.0805642	0.0832972	0.0873891	0.088684	0.0864787	0.0951743	0.0930407	0.0955102	0.0970699	0.0966643	0.0871103	0.091933	0.0885051	0.0931922	0.0949859	0.0996138	0.0925489	0.0949579	0.099525	0.0989151	0.0979334	0.0976957	0.099666	0.0967414	0.0971453	0.0999971	0.101151	0.102733	0.0986694	0.102302	0.0997682	0.104641	0.105321	0.110705	0.103978	0.106949
0.0251054	0.0245621	0.0266871	0.0293459	0.0323533	0.0354553	0.0437619	0.0480934	0.0512438	0.0555161	0.0584904	0.0614294	0.0610506	0.0613205	0.0649744	0.0654693	0.0683004	0.0695507	0.0694399	0.0680117	0.0702535	0.0702214	0.072284	0.0721634	0.073557	0.0753567	0.0744683	0.0783548	0.0778713	0.0818524	0.0868448	0.0824856	0.0958924	0.0890431	0.0893875	0.092603	0.0908476	0.100951	0.0924089	0.0978418	0.0971374	0.0970845	0.0996819	0.0951492	0.0932909	0.0930187	0.0987862	0.0979608	0.103596	0.105804
0.0503904	0.0561374	0.0642327	0.074673	0.0839711	0.0931037	0.05241	0.0725196	0.117717	0.12675	0.136082	0.143344	0.125415	0.142382	0.150312	0.155998	0.160116	0.163985	0.157979	0.17867	0.171898	0.178034	0.183472	0.186561	0.15818	0.165742	0.165804	0.17848	0.172448	0.173637	0.173359	0.181411	0.179449	0.181823	0.196958	0.202909	0.195353	0.187157	0.194729	0.199865	0.19551	0.195296	0.191399	0.194688	0.18852	0.196387	0.197913	0.196459	0.194441	0.199165
0.0215165	0.0251872	0.0283773	0.0328311	0.0377347	0.0426134	0.0470933	0.0521474	0.0564885	0.0608838	0.0648219	0.0692563	0.0673413	0.0742923	0.0769549	0.0799916	0.0824168	0.0834698	0.079368	0.0882906	0.0874566	0.0892754	0.0964263	0.0927819	0.0866465	0.0839078	0.0806212	0.0855483	0.0942442	0.0896924	0.0878949	0.100015	0.10164	0.0979783	0.0997647	0.109348	0.0986885	0.104274	0.105228	0.102106	0.10728	0.104557	0.107127	0.107896	0.105051	0.10442	0.105968	0.106183	0.108712	0.106308
0.139107	0.152369	0.173019	0.202536	0.224036	0.252886	0.263499	0.276963	0.303087	0.318314	0.333579	0.349063	0.331338	0.359839	0.356394	0.369319	0.372926	0.367571	0.357273	0.378073	0.366665	0.359521	0.354849	0.359575	0.354029	0.356243	0.353822	0.345634	0.341706	0.347934	0.3409	0.339766	0.336078	0.33818	0.328762	0.328297	0.326406	0.332624	0.320608	0.316952	0.31369	0.317412	0.313739	0.31253	0.305859	0.309007	0.30115	0.30908	0.30575	0.307551
C6, collected every 6 hours
Training
Time:0	6	12	18	24	30	36	42	48	54	60	66	72	78	84	90	96	102	108	114	120	126	132	138	144	150	156	162	168	174	180	186	192	198	204	210	216	222	228	234	240	246	252	258	264	270	276	282	288	294
0.219043	0.26195	0.316455	0.366031	0.421239	0.42567	0.441615	0.451313	0.467496	0.458433	0.441736	0.428415	0.437411	0.431273	0.413964	0.403017	0.389439	0.383597	0.381595	0.375489	0.3664	0.358115	0.352938	0.357023	0.339187	0.343626	0.33793	0.320502	0.322449	0.317929	0.32904	0.321871	0.317091	0.305365	0.309588	0.317329	0.309367	0.308275	0.304715	0.301236	0.297744	0.298771	0.296928	0.297604	0.293155	0.299133	0.285045	0.296785	0.276936	0.288337
0.0917662	0.108176	0.136586	0.161859	0.198748	0.212777	0.233424	0.247556	0.256754	0.270832	0.271216	0.281558	0.271656	0.271832	0.281546	0.281756	0.272505	0.265223	0.271552	0.275053	0.276943	0.278714	0.270152	0.265693	0.229396	0.248269	0.245444	0.26362	0.271471	0.262147	0.249649	0.262634	0.267364	0.254645	0.266748	0.261473	0.271672	0.26852	0.27332	0.275902	0.274051	0.280375	0.274109	0.287084	0.294762	0.293782	0.298406	0.315597	0.302049	0.308168
0.201056	0.242507	0.28541	0.33536	0.385992	0.397341	0.415094	0.427808	0.41937	0.415284	0.404703	0.402192	0.405775	0.390581	0.382708	0.374511	0.373768	0.364653	0.358348	0.345533	0.353625	0.344015	0.334205	0.34244	0.299172	0.331624	0.315719	0.294949	0.316675	0.317475	0.31753	0.324298	0.316529	0.331659	0.326415	0.329875	0.326	0.317296	0.333647	0.335287	0.335843	0.330761	0.330549	0.329794	0.341033	0.325538	0.333967	0.314125	0.326902	0.33143
0.172568	0.212263	0.255022	0.296975	0.327964	0.340379	0.364127	0.378627	0.397526	0.402063	0.401104	0.391863	0.39325	0.386305	0.380256	0.374782	0.357986	0.357982	0.344949	0.34414	0.333924	0.329154	0.326608	0.323776	0.291702	0.301843	0.294468	0.290732	0.294184	0.294686	0.297023	0.294667	0.298754	0.301636	0.292058	0.291374	0.288913	0.2847	0.292728	0.293753	0.28515	0.280005	0.285512	0.27344	0.27411	0.274128	0.277529	0.283996	0.280947	0.277639
0.0587256	0.0701959	0.0857775	0.102417	0.121524	0.127811	0.145931	0.160722	0.167785	0.173868	0.179931	0.183011	0.180083	0.191524	0.183099	0.198208	0.201962	0.199787	0.204179	0.207258	0.202602	0.201677	0.201135	0.201069	0.178932	0.179946	0.176282	0.180768	0.18118	0.17928	0.183059	0.18341	0.18079	0.17984	0.181072	0.180998	0.187262	0.184515	0.187928	0.192974	0.197062	0.203557	0.205113	0.212266	0.217092	0.2215	0.224107	0.215078	0.231122	0.239383
0.058392	0.0689825	0.0845005	0.0990994	0.116733	0.127319	0.148028	0.154756	0.18293	0.187274	0.193591	0.209124	0.195158	0.203391	0.203625	0.211208	0.21042	0.215861	0.212193	0.217486	0.213298	0.228031	0.222033	0.227731	0.1943	0.195687	0.208165	0.206984	0.209549	0.226235	0.227518	0.225373	0.230772	0.233823	0.236583	0.238387	0.242303	0.254282	0.252829	0.261423	0.266826	0.265575	0.279222	0.283374	0.280191	0.296042	0.291973	0.323467	0.303755	0.306887
0.133605	0.162436	0.20484	0.247056	0.296924	0.3078	0.334982	0.353559	0.354741	0.368756	0.36563	0.362481	0.365464	0.358839	0.360759	0.355569	0.347944	0.342612	0.341373	0.32984	0.328145	0.335659	0.331065	0.335864	0.27915	0.286824	0.292796	0.290326	0.295611	0.294288	0.295707	0.298854	0.297847	0.298988	0.295409	0.303395	0.285749	0.292157	0.283529	0.284897	0.291039	0.277828	0.288455	0.285403	0.291675	0.291437	0.291705	0.280654	0.291736	0.269985
0.210781	0.249911	0.304	0.348941	0.387654	0.395288	0.40889	0.418281	0.4361	0.434081	0.434516	0.414306	0.418638	0.393866	0.381497	0.37902	0.376615	0.370914	0.361807	0.356685	0.348607	0.343346	0.343829	0.333207	0.312713	0.32784	0.313868	0.31325	0.309885	0.326905	0.314116	0.30788	0.313198	0.309142	0.303487	0.308402	0.299619	0.290083	0.297138	0.297737	0.301082	0.306302	0.309439	0.296113	0.287873	0.303262	0.289973	0.284486	0.292073	0.279356
0.122658	0.151759	0.188353	0.228518	0.277493	0.306187	0.329943	0.337924	0.346213	0.350921	0.347774	0.348485	0.354357	0.351971	0.341811	0.339335	0.337033	0.331838	0.325884	0.323968	0.318079	0.334617	0.322791	0.327723	0.272375	0.27582	0.273239	0.283382	0.284928	0.289753	0.290303	0.285781	0.294478	0.293196	0.285767	0.283075	0.296184	0.299734	0.300923	0.30338	0.292458	0.298911	0.29752	0.313785	0.30883	0.309275	0.305942	0.2945	0.303055	0.299737
0.155752	0.189135	0.229761	0.272352	0.299513	0.313958	0.343215	0.34843	0.381507	0.389212	0.378083	0.376857	0.364957	0.375405	0.370624	0.351444	0.348748	0.340081	0.345027	0.337909	0.338958	0.335275	0.314751	0.319707	0.298469	0.298514	0.29971	0.298844	0.299288	0.298112	0.298655	0.301409	0.303017	0.294074	0.290669	0.296601	0.290711	0.295757	0.292139	0.280707	0.281168	0.288393	0.280951	0.282309	0.289517	0.28426	0.287111	0.284572	0.284706	0.28163
0.109869	0.139886	0.160395	0.194296	0.225346	0.231569	0.257966	0.27175	0.291496	0.301199	0.304237	0.311712	0.296965	0.31347	0.30101	0.318261	0.289963	0.303188	0.303066	0.302321	0.295215	0.295805	0.286478	0.287946	0.237722	0.262681	0.238699	0.246597	0.258654	0.260745	0.276678	0.27014	0.275306	0.272242	0.268395	0.265002	0.261758	0.271699	0.281592	0.278346	0.282236	0.284542	0.2865	0.284188	0.296304	0.28317	0.292956	0.284788	0.289608	0.296436
0.141165	0.182606	0.217783	0.255783	0.296157	0.316514	0.344713	0.362094	0.36417	0.377162	0.378304	0.37969	0.368759	0.373678	0.365675	0.364919	0.354404	0.355736	0.343042	0.348842	0.330984	0.331105	0.334419	0.333087	0.294418	0.292069	0.287194	0.309226	0.298218	0.301665	0.297415	0.303815	0.293155	0.29803	0.299383	0.288877	0.292876	0.299853	0.297789	0.293611	0.293166	0.292959	0.298911	0.296201	0.2946	0.293113	0.298438	0.304884	0.302275	0.297301
0.108724	0.134479	0.163013	0.196586	0.232027	0.247209	0.270802	0.278332	0.289902	0.308576	0.30739	0.313235	0.310261	0.327069	0.319402	0.315332	0.318568	0.301387	0.318562	0.318747	0.303385	0.299466	0.297041	0.295808	0.238345	0.278389	0.255928	0.263225	0.264798	0.275067	0.260818	0.270453	0.272388	0.268456	0.265685	0.269053	0.268708	0.271084	0.276594	0.278138	0.274113	0.282801	0.280673	0.284167	0.292154	0.285923	0.289629	0.295508	0.287105	0.289177
0.184744	0.223834	0.271637	0.307266	0.361773	0.370915	0.393294	0.405904	0.415339	0.412991	0.406809	0.39156	0.395676	0.395836	0.382866	0.375992	0.380723	0.363234	0.355496	0.357474	0.348547	0.337199	0.331019	0.331321	0.289469	0.317388	0.313509	0.314858	0.318821	0.313163	0.322735	0.310453	0.311789	0.307569	0.300379	0.299908	0.300206	0.296744	0.297074	0.298255	0.298077	0.296223	0.299694	0.310054	0.30407	0.298187	0.296244	0.296968	0.288418	0.287476
0.101447	0.129726	0.152009	0.18265	0.215779	0.233612	0.255323	0.272208	0.29057	0.295371	0.311908	0.312762	0.299131	0.325445	0.304424	0.318213	0.313264	0.30887	0.310101	0.316876	0.321417	0.306382	0.298376	0.305615	0.25502	0.260633	0.257016	0.267136	0.275393	0.274519	0.26886	0.267051	0.271721	0.269602	0.268616	0.270233	0.275461	0.275657	0.276088	0.276637	0.277638	0.279368	0.2752	0.274665	0.28818	0.28829	0.292694	0.301779	0.297208	0.295051
0.219505	0.264031	0.314776	0.361796	0.418584	0.412696	0.431927	0.441289	0.458234	0.448939	0.431711	0.427896	0.405479	0.400685	0.388383	0.38512	0.381782	0.359162	0.360501	0.35403	0.354604	0.340191	0.339011	0.332523	0.325577	0.327313	0.327519	0.305695	0.31309	0.310578	0.320918	0.306949	0.312483	0.302319	0.296165	0.301194	0.299865	0.307346	0.285365	0.302298	0.285938	0.287114	0.299126	0.289516	0.287722	0.288486	0.291638	0.313305	0.295555	0.289819
0.144439	0.173911	0.215397	0.256593	0.289411	0.309256	0.329734	0.341771	0.3676	0.365934	0.356003	0.361587	0.34975	0.359976	0.339045	0.328149	0.342383	0.330526	0.325338	0.327727	0.332824	0.324134	0.326534	0.318816	0.265197	0.279421	0.274834	0.272659	0.269195	0.270579	0.275566	0.287147	0.273922	0.273273	0.268308	0.275809	0.271192	0.270255	0.283775	0.275613	0.27944	0.273801	0.272865	0.282801	0.281196	0.286738	0.287858	0.30646	0.294519	0.287817
0.208453	0.254073	0.306704	0.355102	0.390502	0.402541	0.416138	0.421573	0.435713	0.430772	0.419949	0.418186	0.422696	0.415475	0.398957	0.394671	0.382616	0.369305	0.37329	0.37125	0.360664	0.360231	0.352157	0.34383	0.320403	0.317407	0.320918	0.323396	0.319896	0.329584	0.32471	0.318892	0.313897	0.328403	0.311779	0.327231	0.311233	0.321453	0.312481	0.324844	0.297291	0.304321	0.313999	0.307395	0.304169	0.292048	0.302145	0.30454	0.30012	0.297115
0.163896	0.200182	0.242732	0.284961	0.327567	0.344297	0.364341	0.381581	0.395907	0.391781	0.382337	0.385434	0.369432	0.3683	0.364582	0.362411	0.352113	0.353711	0.347336	0.343004	0.339779	0.333305	0.340554	0.335118	0.32005	0.324943	0.279354	0.300984	0.299731	0.309457	0.293643	0.313216	0.320752	0.310857	0.30443	0.320601	0.314918	0.319358	0.320856	0.311634	0.329627	0.318381	0.327819	0.31869	0.321434	0.342447	0.327052	0.320112	0.332669	0.331425
0.182745	0.217831	0.258982	0.307152	0.347868	0.349395	0.374491	0.383174	0.402634	0.409487	0.39691	0.399483	0.382549	0.371019	0.369079	0.359609	0.346848	0.345403	0.327654	0.328498	0.33853	0.319055	0.318559	0.324115	0.30351	0.306559	0.29629	0.300801	0.293091	0.305098	0.304756	0.300489	0.294835	0.296361	0.293564	0.290781	0.295626	0.292823	0.285864	0.289803	0.291195	0.28201	0.288192	0.287521	0.289001	0.289229	0.285277	0.30041	0.281554	0.287249
0.0824852	0.0984262	0.126856	0.149892	0.191719	0.208317	0.23674	0.24421	0.25974	0.27028	0.274398	0.279884	0.262822	0.273906	0.268544	0.278057	0.273162	0.264273	0.268677	0.273791	0.271652	0.284512	0.274982	0.277829	0.232753	0.235725	0.249179	0.248301	0.246222	0.245268	0.245713	0.256493	0.255311	0.259158	0.254203	0.258507	0.253223	0.259055	0.255987	0.260431	0.257072	0.277819	0.276423	0.26649	0.276303	0.282153	0.274671	0.276359	0.273038	0.279587
0.020304	0.0286266	0.0673751	0.0818556	0.105283	0.112591	0.126902	0.13423	0.141642	0.15485	0.155071	0.162063	0.163874	0.166664	0.174437	0.180852	0.182141	0.184395	0.182004	0.191777	0.195909	0.194823	0.193744	0.204929	0.176548	0.175755	0.183665	0.183762	0.196691	0.193156	0.201787	0.207745	0.20076	0.205765	0.218339	0.218062	0.215963	0.220719	0.228667	0.23199	0.234553	0.241663	0.247185	0.245288	0.256373	0.265266	0.267244	0.273016	0.278114	0.292635
Validation
Time:0	6	12	18	24	30	36	42	48	54	60	66	72	78	84	90	96	102	108	114	120	126	132	138	144	150	156	162	168	174	180	186	192	198	204	210	216	222	228	234	240	246	252	258	264	270	276	282	288	294
0.17618	0.214505	0.255631	0.294117	0.337598	0.351666	0.363005	0.382317	0.418855	0.403842	0.40474	0.392245	0.386636	0.376959	0.36765	0.357652	0.35712	0.340987	0.328904	0.33417	0.340713	0.325033	0.315196	0.319207	0.303432	0.307486	0.300903	0.301438	0.301322	0.30714	0.309208	0.30237	0.293939	0.290473	0.284638	0.288531	0.297587	0.283231	0.285153	0.288596	0.30416	0.286585	0.288335	0.293429	0.286113	0.288251	0.290819	0.274725	0.295524	0.275823
0.170274	0.205347	0.254218	0.298238	0.348516	0.355348	0.385171	0.399149	0.412126	0.404351	0.402691	0.400978	0.387197	0.385876	0.37402	0.377357	0.36791	0.364328	0.353193	0.356078	0.348212	0.341102	0.355636	0.340725	0.31875	0.304254	0.306158	0.29852	0.298759	0.303029	0.297083	0.302178	0.292623	0.299807	0.305904	0.295595	0.295197	0.294788	0.292174	0.296884	0.292109	0.301832	0.297264	0.307864	0.300035	0.301147	0.298519	0.300061	0.297003	0.2997
0.225218	0.264097	0.321835	0.365459	0.42052	0.426212	0.446988	0.444604	0.45536	0.444386	0.434381	0.420239	0.421847	0.403215	0.4047	0.395422	0.38713	0.390844	0.37101	0.360973	0.356311	0.348706	0.327269	0.335532	0.32655	0.32293	0.322279	0.306016	0.307582	0.311304	0.298582	0.300929	0.305018	0.298855	0.310208	0.291102	0.305265	0.296623	0.310075	0.311302	0.301128	0.291786	0.298722	0.290292	0.295695	0.293315	0.28713	0.291937	0.278565	0.279309
0.0522932	0.0631925	0.0767267	0.0892242	0.104003	0.115305	0.129952	0.142592	0.146742	0.160758	0.165035	0.17362	0.177324	0.177517	0.184852	0.186988	0.198459	0.19675	0.201984	0.186499	0.203514	0.201696	0.20876	0.210034	0.189042	0.189093	0.182922	0.202687	0.200795	0.202179	0.199265	0.210434	0.215642	0.219296	0.227733	0.227682	0.237225	0.250438	0.248904	0.254728	0.265378	0.28026	0.284965	0.297626	0.303048	0.317231	0.327666	0.34442	0.352285	0.349662
0.0611973	0.0666541	0.0843346	0.0970505	0.120149	0.133264	0.144984	0.154414	0.163074	0.171093	0.173735	0.183516	0.179296	0.188912	0.185278	0.18803	0.189388	0.186845	0.18649	0.201119	0.205855	0.206561	0.203141	0.192934	0.180513	0.179241	0.180212	0.185281	0.185839	0.189981	0.189071	0.186206	0.192309	0.191072	0.190011	0.190761	0.193817	0.197175	0.20079	0.20675	0.206886	0.215505	0.22381	0.228545	0.240994	0.239951	0.260715	0.269283	0.280436	0.289683
0.105519	0.115984	0.136832	0.162816	0.202545	0.219447	0.242286	0.251962	0.261578	0.277491	0.272842	0.284514	0.280456	0.288879	0.281409	0.279958	0.291927	0.286808	0.28684	0.29202	0.295779	0.285654	0.283	0.286814	0.231319	0.258479	0.247229	0.263005	0.261153	0.262238	0.267632	0.255433	0.262865	0.264466	0.259341	0.26358	0.253017	0.262368	0.263615	0.261439	0.258952	0.268009	0.272275	0.264613	0.265157	0.268996	0.260238	0.253225	0.25532	0.257715
0.0463647	0.0595822	0.0705044	0.0891264	0.0987862	0.111692	0.127818	0.133741	0.14037	0.144285	0.150591	0.159836	0.160124	0.158836	0.172423	0.171469	0.163129	0.169769	0.17358	0.171713	0.179985	0.173919	0.178953	0.177945	0.155662	0.158884	0.159414	0.161476	0.174626	0.177162	0.174119	0.174707	0.175687	0.177625	0.182929	0.18456	0.186043	0.186927	0.185821	0.194229	0.203337	0.206471	0.20387	0.216052	0.222711	0.235689	0.243402	0.250519	0.264092	0.270645
0.188003	0.222632	0.26514	0.311068	0.346517	0.375388	0.387625	0.400716	0.415907	0.415395	0.41297	0.410839	0.396133	0.396155	0.377279	0.390708	0.381838	0.369877	0.370532	0.34621	0.353909	0.349982	0.340915	0.337002	0.31584	0.325098	0.320989	0.327925	0.319941	0.324692	0.319513	0.321871	0.3148	0.31078	0.299194	0.302612	0.29772	0.302954	0.297328	0.297078	0.301504	0.301922	0.2996	0.305953	0.302874	0.306361	0.307809	0.316063	0.312744	0.314536
9L, collected every 4 hours
Training
Time:0	4	8	12	16	20	24	28	32	36	40	44	48	52	56	60	64	68	72	76	80	84	88	92	96	100	104	108	112	116	120	124	128	132	136	140	144	148	152	156	160	164	168	172	176	180	184	188	192	196
0.322527	0.34524	0.375673	0.404005	0.440631	0.467557	0.479873	0.377438	0.519114	0.530415	0.614671	0.626537	0.686755	0.697145	0.688639	0.690472	0.681757	0.667326	0.676151	0.663226	0.647413	0.639952	0.630736	0.620439	0.613697	0.615653	0.616663	0.611571	0.607283	0.61942	0.611383	0.596288	0.59683	0.58634	0.591217	0.578191	0.566315	0.56687	0.574728	0.546415	0.549311	0.546589	0.533724	0.548972	0.543645	0.546227	0.528493	0.524093	0.518962	0.503927
0.198708	0.213565	0.23892	0.255199	0.28054	0.327295	0.290742	0.274948	0.300945	0.303282	0.361022	0.369932	0.549976	0.572461	0.577408	0.593792	0.601142	0.602267	0.588927	0.571059	0.549163	0.552437	0.544453	0.518067	0.50577	0.511364	0.500459	0.485158	0.482445	0.47039	0.467478	0.458138	0.451141	0.45029	0.45092	0.429821	0.428091	0.424616	0.414715	0.404468	0.391853	0.38961	0.381992	0.373491	0.372439	0.370348	0.357977	0.355787	0.351943	0.342711
0.130502	0.137956	0.143436	0.151225	0.162833	0.180653	0.197187	0.208846	0.231542	0.257361	0.285424	0.311356	0.350034	0.373616	0.397251	0.434539	0.433886	0.464795	0.468192	0.458653	0.457965	0.469242	0.457826	0.445173	0.419341	0.409821	0.404225	0.398677	0.390979	0.382264	0.377627	0.365082	0.360789	0.345104	0.341396	0.333821	0.321705	0.317138	0.305909	0.302928	0.283677	0.286097	0.27522	0.269568	0.261525	0.255055	0.254835	0.245346	0.246578	0.245155
0.276111	0.291885	0.308638	0.347039	0.399211	0.400875	0.460452	0.488676	0.521692	0.545813	0.551285	0.618001	0.674224	0.682321	0.683044	0.683345	0.670267	0.661658	0.667755	0.64824	0.638462	0.625735	0.624315	0.612172	0.602436	0.603461	0.596172	0.614591	0.592173	0.584599	0.582141	0.559699	0.566463	0.553862	0.571181	0.562991	0.555125	0.543958	0.549232	0.532443	0.528464	0.507444	0.522762	0.520831	0.500718	0.505122	0.498165	0.49338	0.472282	0.495838
0.297847	0.310964	0.35171	0.380203	0.424637	0.457955	0.490226	0.532112	0.555816	0.609109	0.633348	0.652237	0.712166	0.716089	0.702241	0.708543	0.697266	0.69268	0.68285	0.675613	0.655547	0.653842	0.641739	0.633137	0.618814	0.60721	0.616006	0.603316	0.60905	0.603501	0.588458	0.592391	0.593987	0.574538	0.565606	0.56861	0.571057	0.544793	0.543696	0.532006	0.53775	0.531677	0.527979	0.515583	0.506917	0.51192	0.504473	0.495321	0.493511	0.485177
0.0951759	0.0986334	0.11084	0.124164	0.120601	0.133581	0.120495	0.115523	0.12039	0.148401	0.176364	0.173895	0.308593	0.323474	0.344333	0.363223	0.371779	0.375839	0.390998	0.391024	0.389657	0.380579	0.381119	0.377575	0.359789	0.350786	0.355536	0.341765	0.333231	0.329638	0.317788	0.30726	0.310812	0.300864	0.294051	0.286747	0.280408	0.277399	0.264546	0.261435	0.255937	0.250083	0.245953	0.239431	0.235221	0.233515	0.224112	0.225399	0.220762	0.214241
0.351058	0.392096	0.404696	0.454768	0.490383	0.527487	0.563532	0.596171	0.636681	0.650869	0.678414	0.698264	0.718164	0.705982	0.713383	0.719166	0.700302	0.68293	0.6841	0.675395	0.667258	0.65274	0.634229	0.628978	0.631347	0.618543	0.608815	0.615761	0.61446	0.625758	0.607593	0.611658	0.589935	0.593465	0.588632	0.583005	0.570451	0.559153	0.579238	0.573978	0.559834	0.55805	0.561192	0.542679	0.537275	0.549779	0.538861	0.536901	0.525329	0.532051
0.213466	0.23099	0.247863	0.259148	0.289396	0.321509	0.354236	0.384167	0.419077	0.443284	0.469485	0.482121	0.548797	0.565399	0.604342	0.602619	0.607673	0.596437	0.596438	0.587542	0.572838	0.560027	0.547979	0.534711	0.522044	0.517999	0.513232	0.509058	0.507507	0.485574	0.481514	0.478332	0.463577	0.460472	0.459519	0.456995	0.448805	0.433303	0.437201	0.431839	0.416638	0.407289	0.409342	0.41066	0.399297	0.392427	0.386846	0.385854	0.383159	0.378121
0.115398	0.127568	0.11807	0.13006	0.140649	0.147776	0.171134	0.184335	0.201618	0.230222	0.227818	0.266368	0.311307	0.329035	0.350493	0.377001	0.391117	0.403371	0.416942	0.415274	0.420304	0.42195	0.421974	0.4224	0.400665	0.407654	0.392035	0.380172	0.377877	0.362212	0.36758	0.356888	0.347728	0.338806	0.319594	0.311245	0.30423	0.295995	0.28355	0.272024	0.26771	0.258279	0.250046	0.246964	0.242996	0.237386	0.231011	0.23094	0.229239	0.2261
0.0856881	0.0835525	0.0826447	0.0961442	0.101212	0.114585	0.126152	0.139832	0.151092	0.168551	0.192191	0.210234	0.248065	0.262468	0.273336	0.30719	0.328939	0.341088	0.352001	0.356842	0.359987	0.365949	0.36189	0.366933	0.332182	0.340492	0.32083	0.308339	0.304977	0.300432	0.294005	0.292826	0.289972	0.283861	0.280314	0.270357	0.266809	0.262897	0.258314	0.249094	0.246559	0.248264	0.24649	0.244243	0.238274	0.233935	0.229662	0.23443	0.228933	0.220269
0.311153	0.331912	0.376927	0.41302	0.470448	0.482329	0.54058	0.581591	0.610712	0.650775	0.687418	0.708389	0.752911	0.7558	0.732708	0.730608	0.726511	0.722677	0.716719	0.706815	0.698495	0.693116	0.680127	0.666292	0.669457	0.660784	0.66076	0.670694	0.662288	0.651808	0.645407	0.651164	0.638044	0.630727	0.630092	0.629767	0.631806	0.619899	0.604763	0.605991	0.603405	0.598307	0.59217	0.574541	0.577378	0.569497	0.576926	0.563811	0.568165	0.562547
0.304487	0.322877	0.342888	0.378223	0.42064	0.433109	0.479741	0.523635	0.538842	0.580681	0.616793	0.642882	0.665815	0.688808	0.683407	0.688932	0.673069	0.675263	0.650835	0.644517	0.637132	0.629402	0.616587	0.62062	0.598536	0.591248	0.589361	0.597795	0.588843	0.587107	0.573176	0.55857	0.573558	0.54031	0.543443	0.533752	0.542359	0.520899	0.527525	0.52205	0.516924	0.49752	0.500257	0.516743	0.480651	0.480752	0.472436	0.470785	0.467081	0.465904
0.281553	0.294982	0.312406	0.3572	0.380977	0.430233	0.454836	0.499763	0.528696	0.584479	0.614504	0.63914	0.676189	0.694603	0.688536	0.692055	0.684886	0.682004	0.671906	0.654701	0.648592	0.648003	0.636486	0.625386	0.620977	0.606782	0.610145	0.602549	0.602504	0.593375	0.579526	0.575835	0.570956	0.570338	0.558069	0.54326	0.532012	0.531623	0.521916	0.524465	0.526563	0.516654	0.507294	0.498533	0.494533	0.491847	0.493093	0.485109	0.473154	0.481053
0.0945361	0.105148	0.10395	0.113336	0.131152	0.128162	0.153466	0.164807	0.17578	0.189491	0.219395	0.232976	0.269673	0.287563	0.308791	0.327934	0.338008	0.352605	0.356685	0.356275	0.361045	0.354359	0.357189	0.350441	0.325203	0.317547	0.30596	0.298627	0.291692	0.291248	0.280624	0.276904	0.275766	0.268599	0.259311	0.257176	0.254258	0.24453	0.240902	0.234681	0.232522	0.227858	0.230262	0.221259	0.217091	0.217324	0.2146	0.209683	0.207079	0.205682
0.0733198	0.0862333	0.083429	0.0856171	0.0914075	0.105357	0.0965665	0.0868833	0.101725	0.119389	0.132654	0.140668	0.219189	0.252933	0.266365	0.287384	0.295068	0.309989	0.316288	0.322523	0.332147	0.327869	0.329734	0.344055	0.320273	0.324326	0.318149	0.308874	0.304231	0.295679	0.29233	0.293701	0.283853	0.283064	0.274603	0.271357	0.265581	0.262982	0.253114	0.247862	0.244177	0.235859	0.228841	0.224574	0.215203	0.212382	0.207264	0.204355	0.202399	0.194876
0.180607	0.186878	0.210971	0.227417	0.259489	0.294091	0.314704	0.35583	0.369918	0.413263	0.431197	0.473093	0.535881	0.555881	0.570091	0.591445	0.598923	0.596933	0.595613	0.585616	0.57537	0.565255	0.554846	0.547465	0.516302	0.501917	0.500308	0.492782	0.486324	0.478721	0.47425	0.457986	0.45719	0.449002	0.445449	0.437902	0.427468	0.422191	0.41038	0.408301	0.396183	0.391231	0.392338	0.378861	0.370615	0.368749	0.365461	0.360032	0.354682	0.35131
0.0955907	0.105778	0.118474	0.129383	0.143603	0.161412	0.181047	0.197589	0.218491	0.241954	0.278345	0.306589	0.353493	0.371856	0.40876	0.433519	0.440239	0.451352	0.461351	0.482359	0.487115	0.486849	0.484468	0.478887	0.447919	0.443725	0.431443	0.424451	0.412475	0.405618	0.397525	0.392155	0.380419	0.369412	0.35601	0.345929	0.33697	0.331239	0.322365	0.309821	0.307418	0.299923	0.299863	0.294408	0.294439	0.292314	0.286403	0.284083	0.280723	0.280113
0.0992875	0.108376	0.119079	0.12541	0.141763	0.155065	0.153552	0.156021	0.165341	0.192254	0.202005	0.229669	0.312377	0.336892	0.358392	0.376959	0.39561	0.397736	0.407299	0.423354	0.412883	0.418242	0.423629	0.41548	0.393614	0.397212	0.382712	0.370167	0.363472	0.363075	0.353335	0.344823	0.338395	0.324301	0.315847	0.309313	0.297857	0.288327	0.276686	0.271712	0.262843	0.25475	0.251014	0.244148	0.243145	0.23538	0.232434	0.22993	0.224804	0.224553
0.092017	0.0928586	0.101684	0.109524	0.118768	0.12263	0.147102	0.172277	0.175436	0.204711	0.221412	0.237404	0.249515	0.274192	0.320404	0.343895	0.346956	0.366307	0.372374	0.366861	0.365121	0.36668	0.371052	0.360489	0.34795	0.337712	0.33901	0.331287	0.322833	0.316343	0.318645	0.30903	0.29861	0.292721	0.284484	0.280322	0.277512	0.275545	0.272994	0.251693	0.244194	0.238053	0.239674	0.23833	0.233807	0.225777	0.230771	0.221712	0.224076	0.217452
0.146093	0.150109	0.155637	0.161737	0.173429	0.193556	0.209207	0.229027	0.244986	0.27244	0.30039	0.322871	0.36495	0.390841	0.411505	0.425009	0.441827	0.444376	0.451451	0.451658	0.454085	0.444258	0.443183	0.437519	0.406873	0.404608	0.399165	0.391017	0.380131	0.375382	0.366357	0.358563	0.343414	0.345545	0.33174	0.327695	0.318984	0.309934	0.301906	0.289651	0.285171	0.275511	0.279349	0.269942	0.266115	0.256808	0.257489	0.252162	0.247668	0.245869
0.0591636	0.0636964	0.0614217	0.072201	0.0846029	0.0863941	0.102522	0.123728	0.120441	0.139144	0.157232	0.176431	0.186534	0.219612	0.234176	0.253275	0.260324	0.273887	0.284987	0.295137	0.292068	0.299705	0.302019	0.302979	0.271928	0.265715	0.266224	0.253736	0.251372	0.245523	0.233709	0.236462	0.229021	0.224451	0.225347	0.219543	0.208352	0.207372	0.205007	0.202821	0.201301	0.200007	0.196745	0.193353	0.200596	0.190877	0.189027	0.187743	0.188592	0.184741
0.296966	0.330193	0.363545	0.393967	0.426272	0.461806	0.479503	0.482913	0.532734	0.542369	0.605602	0.624701	0.691369	0.697384	0.690839	0.699634	0.688353	0.684653	0.667195	0.664746	0.653468	0.650548	0.633933	0.625826	0.627412	0.627579	0.625464	0.6268	0.622002	0.617839	0.610977	0.60777	0.606252	0.592698	0.576063	0.585342	0.577183	0.566102	0.57297	0.564603	0.55681	0.558042	0.546911	0.541162	0.547593	0.523138	0.522615	0.524176	0.525165	0.509627
0.21369	0.21369	0.228736	0.241598	0.278809	0.301697	0.288208	0.280121	0.297607	0.401346	0.441215	0.460544	0.548028	0.566595	0.57803	0.609421	0.596694	0.611737	0.617278	0.591645	0.594332	0.578856	0.563052	0.554398	0.533202	0.519631	0.510368	0.490746	0.475367	0.457302	0.445421	0.436714	0.429893	0.402513	0.387679	0.378425	0.374543	0.367029	0.355478	0.352534	0.332125	0.330568	0.318925	0.306582	0.306709	0.299186	0.299994	0.293187	0.289787	0.285757
0.2115	0.229415	0.238218	0.263399	0.28876	0.306004	0.338823	0.36001	0.388886	0.396509	0.427914	0.468249	0.530009	0.530454	0.586056	0.607634	0.606017	0.626967	0.621218	0.612	0.596981	0.585491	0.567455	0.569948	0.530026	0.517915	0.516869	0.512106	0.514006	0.499051	0.498826	0.47897	0.472423	0.472602	0.456312	0.447488	0.441626	0.434893	0.426422	0.424227	0.419577	0.407664	0.403845	0.395031	0.393375	0.384671	0.382367	0.368925	0.372235	0.367014
0.307859	0.351719	0.378834	0.427953	0.460658	0.476466	0.543861	0.57255	0.627065	0.664115	0.684893	0.690059	0.716232	0.726815	0.715652	0.721317	0.70762	0.693699	0.699897	0.675138	0.665512	0.658186	0.648701	0.642363	0.650066	0.643697	0.647065	0.637113	0.634818	0.627112	0.614317	0.619632	0.599773	0.596446	0.618375	0.602272	0.585736	0.584121	0.569825	0.55704	0.551211	0.551767	0.555853	0.53976	0.542925	0.531603	0.527319	0.52421	0.530849	0.518466
0.110883	0.117402	0.129279	0.14004	0.159503	0.180849	0.197444	0.214073	0.235384	0.261225	0.291964	0.320974	0.371421	0.391083	0.408841	0.434527	0.443486	0.466689	0.478873	0.464571	0.465543	0.463208	0.456313	0.454475	0.435003	0.431169	0.427277	0.419362	0.414478	0.398762	0.397344	0.391679	0.37245	0.36208	0.353149	0.347494	0.328778	0.33231	0.317717	0.314007	0.302883	0.292973	0.294791	0.278443	0.272366	0.260406	0.257959	0.261969	0.254353	0.25156
0.19016	0.200061	0.195488	0.238338	0.270001	0.295066	0.279037	0.258296	0.288073	0.345544	0.393257	0.419385	0.536143	0.549771	0.576252	0.580759	0.596461	0.606055	0.600628	0.588279	0.574781	0.569897	0.555001	0.547072	0.530323	0.518296	0.51	0.512349	0.508504	0.502514	0.484577	0.493427	0.480119	0.46869	0.456069	0.455989	0.438274	0.43104	0.422373	0.422158	0.411452	0.403893	0.397339	0.38819	0.379699	0.381625	0.371373	0.36605	0.367204	0.361805
0.224896	0.254845	0.287796	0.283149	0.307238	0.352959	0.374453	0.422012	0.441668	0.487892	0.49105	0.544448	0.61443	0.605501	0.62381	0.636964	0.635786	0.623272	0.609444	0.619931	0.604458	0.594295	0.591304	0.584708	0.566187	0.557882	0.539901	0.55702	0.543733	0.557027	0.537375	0.534662	0.52674	0.534481	0.518866	0.522386	0.511433	0.49609	0.493765	0.498598	0.487563	0.486471	0.500425	0.478598	0.487004	0.471027	0.467036	0.457278	0.452954	0.456693
0.294928	0.307815	0.350094	0.377496	0.428522	0.477441	0.501787	0.557381	0.575051	0.628549	0.667258	0.686507	0.709487	0.713491	0.710793	0.703514	0.699383	0.681981	0.690365	0.675981	0.658182	0.648104	0.636971	0.621667	0.613136	0.599064	0.598607	0.604312	0.592209	0.590877	0.579096	0.584195	0.573815	0.577887	0.559548	0.552294	0.540787	0.554003	0.534564	0.527518	0.536394	0.533661	0.516207	0.524996	0.50693	0.510185	0.502442	0.496314	0.501032	0.499977
0.289636	0.309448	0.332878	0.37322	0.392227	0.444924	0.468368	0.50107	0.54451	0.573627	0.620871	0.625784	0.681645	0.685075	0.686323	0.68683	0.676895	0.665866	0.66344	0.653011	0.650055	0.642758	0.627192	0.61349	0.599391	0.603491	0.596803	0.590837	0.589146	0.583783	0.574033	0.578497	0.567301	0.548488	0.57092	0.550471	0.536763	0.541752	0.536082	0.523323	0.518284	0.512604	0.517459	0.520996	0.499555	0.506296	0.497119	0.493373	0.490566	0.490148
0.223914	0.231585	0.265745	0.2962	0.321398	0.350356	0.394218	0.414037	0.467038	0.491617	0.518621	0.545415	0.591173	0.617406	0.624612	0.622785	0.617805	0.62969	0.619273	0.606132	0.615944	0.603343	0.585581	0.582539	0.558119	0.542604	0.554338	0.551385	0.536078	0.539033	0.52839	0.519649	0.512766	0.500682	0.500877	0.486303	0.493416	0.488771	0.447238	0.460597	0.461674	0.447708	0.449229	0.429581	0.433367	0.437811	0.435063	0.411962	0.415936	0.419647
0.133442	0.124624	0.138954	0.145504	0.154482	0.167705	0.144665	0.129974	0.134849	0.161878	0.179034	0.20256	0.331595	0.351729	0.36988	0.391888	0.409042	0.420645	0.420938	0.424022	0.42448	0.432129	0.424228	0.432794	0.405575	0.401463	0.396493	0.383449	0.375534	0.377284	0.366706	0.351597	0.352406	0.347027	0.345123	0.337313	0.325907	0.310239	0.299497	0.296134	0.293818	0.283337	0.280458	0.27667	0.278323	0.268461	0.272224	0.263989	0.262066	0.261267
0.301478	0.318996	0.362317	0.378694	0.442486	0.489803	0.532042	0.578945	0.621599	0.648622	0.671534	0.711398	0.729855	0.73326	0.722555	0.728793	0.717613	0.700577	0.694494	0.700993	0.672577	0.673715	0.668728	0.65737	0.645068	0.64287	0.648169	0.647466	0.635597	0.640259	0.632235	0.609376	0.617311	0.616408	0.611736	0.608031	0.595593	0.589379	0.597182	0.577226	0.571468	0.571577	0.556662	0.555206	0.555928	0.547728	0.549086	0.549039	0.534985	0.528699
0.19971	0.208204	0.230955	0.249934	0.27777	0.306674	0.33311	0.363981	0.38845	0.424363	0.465884	0.48091	0.520391	0.5477	0.574059	0.595426	0.596002	0.591646	0.600059	0.600831	0.581695	0.568992	0.555346	0.539192	0.534752	0.529893	0.519447	0.505712	0.500031	0.495601	0.484098	0.474916	0.453646	0.44679	0.447248	0.428215	0.413069	0.418477	0.411569	0.396791	0.378359	0.373712	0.372066	0.363699	0.348393	0.356082	0.349019	0.332012	0.333419	0.343605
0.328624	0.348786	0.388502	0.416562	0.450243	0.478542	0.51529	0.576608	0.580336	0.628423	0.672505	0.669969	0.713508	0.721919	0.721811	0.699976	0.698523	0.700157	0.683225	0.680845	0.676004	0.659545	0.637485	0.62938	0.634394	0.619251	0.618146	0.627116	0.621748	0.622944	0.6108	0.606708	0.604462	0.597752	0.599841	0.586406	0.579545	0.580356	0.586976	0.556546	0.561287	0.560033	0.550347	0.555185	0.548548	0.538212	0.536311	0.547856	0.532333	0.522669
0.225682	0.216545	0.238686	0.250902	0.287461	0.295794	0.337983	0.356092	0.388505	0.432283	0.478184	0.508095	0.559161	0.576067	0.591143	0.610107	0.619093	0.622498	0.622281	0.609305	0.604354	0.579725	0.573716	0.568412	0.54767	0.549749	0.540095	0.536963	0.528897	0.5161	0.503469	0.489649	0.499654	0.473155	0.465178	0.457823	0.446501	0.446577	0.434219	0.433663	0.419816	0.414614	0.402339	0.398894	0.395867	0.381905	0.383201	0.371959	0.370501	0.362247
0.180998	0.189566	0.186926	0.204244	0.21241	0.22933	0.240989	0.24935	0.269568	0.290859	0.320041	0.343124	0.395258	0.40555	0.424862	0.436326	0.446024	0.45568	0.468932	0.471414	0.461329	0.461624	0.462952	0.468655	0.43459	0.432797	0.423413	0.421289	0.40484	0.402686	0.384653	0.380103	0.366859	0.365858	0.356194	0.351668	0.343183	0.325464	0.326626	0.314181	0.308219	0.304033	0.300511	0.28587	0.289467	0.281157	0.274889	0.27058	0.267713	0.264925
0.189417	0.203868	0.219517	0.231756	0.271046	0.29708	0.328049	0.35072	0.385052	0.423461	0.444019	0.483357	0.54218	0.565817	0.576076	0.606687	0.611511	0.611674	0.609916	0.595125	0.584532	0.572943	0.560225	0.551185	0.531144	0.522754	0.515577	0.49979	0.495384	0.490911	0.486285	0.472288	0.460164	0.445602	0.439454	0.434608	0.427315	0.420618	0.413431	0.406778	0.398786	0.395468	0.390598	0.380473	0.376422	0.370037	0.365871	0.361574	0.356276	0.356507
0.189141	0.195876	0.209903	0.238233	0.266396	0.288828	0.32398	0.350251	0.381563	0.423905	0.45582	0.497559	0.550627	0.579968	0.589709	0.596416	0.619337	0.610025	0.611223	0.595382	0.582491	0.57995	0.565293	0.553332	0.527905	0.51684	0.507069	0.508939	0.500329	0.494317	0.483803	0.470899	0.459259	0.448933	0.437903	0.429112	0.422163	0.406336	0.407323	0.396099	0.380646	0.379625	0.371778	0.365674	0.36828	0.357118	0.349015	0.34344	0.339028	0.329496
0.112389	0.108868	0.107527	0.110626	0.121636	0.129314	0.140641	0.154925	0.159645	0.18139	0.1991	0.223629	0.248242	0.261979	0.291904	0.312162	0.314404	0.33351	0.347705	0.329569	0.356835	0.357246	0.361171	0.359721	0.357239	0.344786	0.330236	0.334033	0.327126	0.316031	0.320211	0.299131	0.302342	0.299027	0.28669	0.294098	0.280432	0.273791	0.270404	0.257989	0.262332	0.255876	0.25023	0.244748	0.238108	0.226259	0.222769	0.224478	0.223726	0.219712
0.325698	0.342681	0.376546	0.389897	0.449639	0.492878	0.528872	0.580011	0.608106	0.645591	0.685777	0.696262	0.724063	0.718988	0.723509	0.715802	0.710273	0.697016	0.699318	0.694812	0.688814	0.679693	0.66626	0.657392	0.653009	0.649242	0.658735	0.658494	0.652018	0.648278	0.636765	0.636542	0.635176	0.621879	0.626375	0.621894	0.625519	0.615091	0.598466	0.592966	0.581377	0.581102	0.582953	0.585351	0.569705	0.561472	0.55967	0.563472	0.556073	0.54588
0.167503	0.177356	0.179708	0.205107	0.219584	0.244758	0.223714	0.2216	0.227844	0.278242	0.315537	0.326952	0.450571	0.472179	0.488039	0.507638	0.50447	0.513182	0.517869	0.500054	0.495507	0.489205	0.490115	0.467329	0.45576	0.438982	0.439714	0.428622	0.421736	0.419169	0.412828	0.399953	0.398646	0.394063	0.380377	0.369902	0.359601	0.358248	0.351751	0.338177	0.340709	0.33462	0.339566	0.330724	0.319686	0.309923	0.314577	0.308593	0.30037	0.303093
0.335182	0.372789	0.389175	0.412509	0.452492	0.509163	0.535228	0.576881	0.617964	0.647572	0.674616	0.682945	0.713588	0.721392	0.70201	0.701815	0.695749	0.677987	0.681887	0.680852	0.666538	0.651629	0.647472	0.631089	0.631994	0.635889	0.633321	0.626754	0.619886	0.612068	0.610951	0.603004	0.596746	0.596845	0.591752	0.57705	0.587458	0.565853	0.578002	0.564989	0.564173	0.544051	0.538096	0.54541	0.549413	0.532268	0.522373	0.523051	0.529564	0.50877
0.0947262	0.101656	0.101831	0.110998	0.11879	0.128336	0.145877	0.160909	0.172965	0.19297	0.211013	0.222652	0.257114	0.269755	0.291829	0.31566	0.328618	0.340375	0.364044	0.364564	0.369121	0.366294	0.367683	0.363464	0.341823	0.343359	0.333506	0.330775	0.319617	0.325448	0.315202	0.313537	0.297579	0.291052	0.29023	0.287018	0.278274	0.272369	0.265722	0.255304	0.255781	0.249551	0.249224	0.236778	0.232431	0.226951	0.220853	0.225399	0.213966	0.210603
0.269243	0.288873	0.329756	0.378223	0.429957	0.437918	0.498027	0.528051	0.566098	0.607032	0.634916	0.670001	0.712181	0.704563	0.721458	0.708883	0.70561	0.714785	0.683748	0.672076	0.675992	0.638035	0.644191	0.625704	0.604253	0.612407	0.611713	0.595747	0.613294	0.604103	0.601963	0.597519	0.59872	0.598979	0.594763	0.583823	0.587373	0.579801	0.573793	0.585808	0.573437	0.576683	0.573723	0.576798	0.567186	0.562384	0.569353	0.561831	0.56958	0.564413
Validation
Time:0	4	8	12	16	20	24	28	32	36	40	44	48	52	56	60	64	68	72	76	80	84	88	92	96	100	104	108	112	116	120	124	128	132	136	140	144	148	152	156	160	164	168	172	176	180	184	188	192	196
0.34411	0.363685	0.3946	0.417691	0.471259	0.50079	0.5349	0.574064	0.598542	0.622263	0.652432	0.66169	0.676039	0.688476	0.685463	0.689816	0.684495	0.668532	0.673963	0.657489	0.652587	0.645465	0.647228	0.619091	0.624666	0.625677	0.605575	0.611019	0.608482	0.603046	0.602028	0.596397	0.587743	0.589638	0.584754	0.585392	0.573334	0.566679	0.568193	0.555352	0.548211	0.531223	0.560962	0.551043	0.528567	0.537464	0.533886	0.523689	0.515728	0.502045
0.299895	0.314845	0.345585	0.372464	0.415438	0.45061	0.480316	0.538754	0.545193	0.596938	0.626035	0.647868	0.689479	0.697763	0.674865	0.679561	0.670824	0.678939	0.673727	0.661894	0.653295	0.641866	0.632067	0.613632	0.618095	0.608598	0.612701	0.604833	0.60189	0.606575	0.591229	0.578559	0.572478	0.587435	0.56899	0.550511	0.558128	0.542634	0.55198	0.533236	0.524812	0.525668	0.519436	0.523594	0.51552	0.505041	0.504261	0.499798	0.498764	0.509401
0.315221	0.349151	0.37788	0.407543	0.480329	0.496636	0.543593	0.553434	0.606856	0.650691	0.6866	0.701834	0.736332	0.739959	0.717606	0.71689	0.697482	0.699757	0.703418	0.683075	0.674706	0.664403	0.668286	0.650058	0.653459	0.657466	0.661012	0.653108	0.661678	0.649375	0.657718	0.642045	0.632336	0.634142	0.633252	0.624144	0.620766	0.620455	0.608598	0.594953	0.594187	0.589444	0.59182	0.581859	0.578458	0.571049	0.575073	0.570718	0.563799	0.554904
0.111879	0.110872	0.109618	0.12089	0.129569	0.141151	0.145885	0.154545	0.162202	0.187673	0.198307	0.23213	0.298858	0.316719	0.341626	0.357959	0.367208	0.374864	0.393275	0.383548	0.378393	0.392716	0.38473	0.385592	0.360322	0.370198	0.36773	0.354932	0.352012	0.345627	0.341737	0.333722	0.333375	0.323979	0.312318	0.300471	0.299165	0.286904	0.285588	0.268985	0.259969	0.251569	0.250334	0.241458	0.235419	0.226203	0.225689	0.226707	0.216966	0.210979
0.115222	0.11172	0.121181	0.131127	0.150454	0.155293	0.177167	0.192178	0.203881	0.239186	0.264934	0.290253	0.332787	0.343745	0.378327	0.386041	0.406204	0.430095	0.432631	0.444005	0.440437	0.440267	0.432541	0.421989	0.395912	0.3949	0.386361	0.375622	0.36345	0.352691	0.345463	0.329609	0.320406	0.306834	0.299861	0.299243	0.287054	0.279407	0.267218	0.265205	0.254951	0.245572	0.247337	0.243644	0.241958	0.238646	0.234866	0.232167	0.222617	0.2214
0.290061	0.309157	0.354269	0.383968	0.414372	0.449338	0.373038	0.317454	0.331704	0.367036	0.499484	0.538311	0.691974	0.700917	0.709968	0.707551	0.692215	0.667609	0.664286	0.647132	0.649026	0.643858	0.631962	0.629443	0.626178	0.609205	0.616632	0.606151	0.608706	0.597162	0.606406	0.5814	0.576939	0.570623	0.565081	0.556009	0.564426	0.574104	0.541671	0.542932	0.541982	0.52606	0.524431	0.517439	0.507854	0.506956	0.50486	0.48715	0.494804	0.493117
0.248182	0.237918	0.233863	0.273493	0.315885	0.331332	0.364726	0.385102	0.413566	0.463615	0.489344	0.51566	0.576894	0.584811	0.575281	0.603449	0.615227	0.606758	0.617134	0.599369	0.590933	0.58872	0.580916	0.557833	0.543771	0.532004	0.521756	0.507141	0.508355	0.507972	0.496091	0.486843	0.478639	0.476314	0.475086	0.466884	0.447479	0.442575	0.444212	0.433424	0.427438	0.419694	0.416641	0.413462	0.408908	0.40385	0.397004	0.396703	0.391294	0.381002
0.323937	0.348178	0.373307	0.424369	0.461295	0.508957	0.545309	0.579648	0.629324	0.663927	0.680073	0.695901	0.730445	0.733626	0.712676	0.72164	0.710055	0.713863	0.700882	0.698585	0.689432	0.673123	0.670672	0.664987	0.639539	0.657563	0.657635	0.657464	0.644007	0.643418	0.631934	0.624641	0.634865	0.635021	0.636839	0.615221	0.599168	0.593342	0.59947	0.602028	0.591261	0.585793	0.592845	0.572757	0.577642	0.567027	0.570608	0.559515	0.54956	0.539044
0.118767	0.122465	0.1344	0.143232	0.153892	0.173214	0.171466	0.161535	0.18904	0.202522	0.232162	0.255267	0.357524	0.371842	0.38239	0.414466	0.425757	0.427002	0.439818	0.43722	0.452569	0.447883	0.433354	0.424393	0.385711	0.380016	0.370686	0.356998	0.3466	0.33591	0.325647	0.312097	0.304073	0.299281	0.284139	0.277481	0.274549	0.269246	0.257866	0.248915	0.239904	0.23245	0.23099	0.22434	0.221556	0.210211	0.210887	0.208916	0.205791	0.202675
0.269725	0.30158	0.326934	0.350536	0.40041	0.426883	0.451943	0.474903	0.503476	0.53825	0.574238	0.624244	0.688619	0.68677	0.6988	0.692085	0.683148	0.68208	0.671983	0.656201	0.653706	0.65123	0.624831	0.62355	0.61547	0.605839	0.604577	0.602312	0.60685	0.579956	0.586333	0.575955	0.566664	0.569309	0.564139	0.556304	0.548094	0.550537	0.544024	0.534898	0.526709	0.525274	0.521913	0.510575	0.492496	0.494166	0.496053	0.486399	0.479388	0.471245
0.368455	0.380308	0.417613	0.458704	0.497664	0.541932	0.576231	0.617484	0.654799	0.662933	0.707506	0.726779	0.734367	0.727292	0.728755	0.727255	0.717119	0.705386	0.70098	0.688292	0.667258	0.662864	0.641195	0.635991	0.633257	0.62975	0.631322	0.625936	0.616828	0.612453	0.606576	0.607005	0.595723	0.601238	0.593231	0.599335	0.593777	0.587195	0.578254	0.584548	0.57972	0.575936	0.559005	0.553508	0.552454	0.537416	0.541533	0.536849	0.535335	0.538772
0.108925	0.104833	0.113917	0.127263	0.137932	0.158016	0.171046	0.183528	0.204161	0.231748	0.254353	0.265	0.340622	0.345637	0.365174	0.384383	0.401236	0.407383	0.402534	0.41118	0.409505	0.412311	0.400691	0.397399	0.367975	0.36308	0.354233	0.347888	0.332258	0.321095	0.311426	0.307264	0.299182	0.291519	0.283885	0.281748	0.27075	0.263612	0.259046	0.252548	0.250087	0.24104	0.243862	0.22958	0.228302	0.223423	0.226278	0.218176	0.214069	0.224535
0.321739	0.330238	0.377855	0.411479	0.441792	0.484873	0.511374	0.558587	0.580957	0.620462	0.664181	0.67381	0.702085	0.706735	0.703169	0.689484	0.689969	0.672131	0.675727	0.654915	0.655285	0.645551	0.630488	0.610382	0.608284	0.594113	0.599984	0.58799	0.585262	0.591948	0.573984	0.583763	0.574738	0.567081	0.565789	0.555674	0.548074	0.530852	0.523835	0.521189	0.513969	0.502129	0.508433	0.486944	0.493816	0.496658	0.476119	0.474003	0.463509	0.463941
0.290036	0.299966	0.34212	0.367971	0.412539	0.457755	0.445561	0.424481	0.478583	0.493814	0.578196	0.614819	0.667725	0.678402	0.694572	0.684971	0.672692	0.665264	0.654195	0.642145	0.640453	0.628409	0.622579	0.608543	0.590991	0.600135	0.596345	0.599106	0.601387	0.589211	0.589507	0.592354	0.589975	0.586404	0.570949	0.568699	0.564764	0.553035	0.551777	0.560344	0.549231	0.548048	0.531559	0.526727	0.520141	0.527328	0.515979	0.516059	0.502418	0.497967
0.116007	0.112852	0.135216	0.141808	0.154071	0.178584	0.172894	0.205168	0.191718	0.26679	0.263755	0.29645	0.339775	0.347417	0.374797	0.401665	0.419806	0.428383	0.442761	0.439864	0.443774	0.442906	0.442129	0.448125	0.417688	0.415775	0.421701	0.399097	0.406834	0.399409	0.393838	0.392982	0.381796	0.376191	0.354297	0.352459	0.343141	0.325567	0.322105	0.312649	0.309923	0.300413	0.290645	0.292647	0.284993	0.280707	0.275942	0.27043	0.264736	0.260974
[truncated: 36 more columns]

## Sheet: three fractions of 5.3Gy
All numbers represent confluence (area covered by cells / area of the total well). Thus it is unitless value between 0 and 1
All fractions are 24 hours apart starting the first time point (first radiation occur at timepoint 0, then 24h, then 48h etc.)
Due to microscopy availability reasons, some images are collected at once per 4 hours, some collected at once per 6 hours. Regardless of the imaging interval, the experiments are under the same settings
C6, collected every 4 hours
Training
Time: 0	4	8	12	16	20	24	28	32	36	40	44	48	52	56	60	64	68	72	76	80	84	88	92	96	100	104	108	112	116	120	124	128	132	136	140	144	148	152	156	160	164	168	172	176	180	184	188	192	196
0.0776718	0.0841163	0.0954522	0.108172	0.123326	0.142305	0.152835	0.166605	0.175441	0.189294	0.203665	0.207856	0.206312	0.213497	0.212452	0.222073	0.224845	0.231247	0.234413	0.236746	0.234099	0.235903	0.246899	0.246816	0.215049	0.201858	0.211328	0.210533	0.210859	0.222559	0.233974	0.228051	0.224362	0.226033	0.234587	0.225109	0.221622	0.219517	0.225675	0.224687	0.226077	0.228518	0.225264	0.230373	0.224116	0.219418	0.219707	0.220165	0.215797	0.219555
0.0410235	0.0475749	0.0544593	0.0633532	0.0741493	0.0878176	0.0880022	0.0979373	0.104567	0.109917	0.113673	0.120913	0.121369	0.129147	0.127303	0.129188	0.13239	0.136126	0.140439	0.136657	0.149429	0.144838	0.147418	0.141694	0.137452	0.127878	0.129167	0.134657	0.132903	0.137464	0.135247	0.138305	0.143175	0.13816	0.138736	0.137886	0.143136	0.137937	0.140759	0.140653	0.142907	0.143753	0.141182	0.141118	0.143302	0.14049	0.136713	0.138975	0.138031	0.134902
0.132317	0.141012	0.158477	0.183382	0.20642	0.23238	0.251283	0.267018	0.289933	0.305069	0.311358	0.331415	0.328843	0.336317	0.328778	0.337721	0.34698	0.335809	0.335048	0.335631	0.329102	0.324858	0.321887	0.317821	0.316298	0.298777	0.304047	0.294715	0.299493	0.299654	0.289845	0.281027	0.289732	0.283732	0.305539	0.298493	0.28809	0.29872	0.288188	0.298586	0.28532	0.288558	0.290272	0.290569	0.283867	0.28196	0.280129	0.290627	0.289517	0.278769
0.169482	0.184954	0.206682	0.23368	0.267225	0.29279	0.329259	0.340188	0.359508	0.383303	0.391071	0.399389	0.382674	0.402769	0.399375	0.400798	0.406172	0.397625	0.395287	0.385283	0.382964	0.380454	0.373603	0.369198	0.324912	0.328714	0.327668	0.325706	0.31613	0.317306	0.31428	0.318382	0.321394	0.322953	0.31262	0.313089	0.307994	0.308667	0.311547	0.312428	0.301093	0.299114	0.296187	0.305715	0.299193	0.302193	0.304928	0.296001	0.30914	0.298177
0.150536	0.163487	0.180899	0.206462	0.236133	0.262056	0.263363	0.297188	0.308039	0.327519	0.344618	0.354971	0.355189	0.356637	0.357451	0.358107	0.367911	0.360255	0.354515	0.356272	0.346968	0.345055	0.341105	0.342798	0.320622	0.318492	0.315888	0.317371	0.307313	0.302134	0.306776	0.304491	0.30591	0.297258	0.311045	0.299426	0.300122	0.297964	0.294787	0.294625	0.294671	0.288002	0.297066	0.301641	0.287782	0.293882	0.286074	0.290767	0.286539	0.282799
0.161182	0.184199	0.208943	0.242953	0.278947	0.29973	0.313763	0.354096	0.369768	0.38733	0.391392	0.412617	0.396143	0.418819	0.406088	0.414252	0.405625	0.391787	0.400926	0.385681	0.393152	0.392121	0.376844	0.372374	0.347848	0.34383	0.352454	0.343255	0.330894	0.32733	0.323778	0.325719	0.321013	0.32395	0.313656	0.309496	0.319078	0.310762	0.311831	0.312231	0.306376	0.312732	0.305899	0.300605	0.296035	0.296862	0.291533	0.288265	0.28544	0.290558
0.0209464	0.0218453	0.0224622	0.0249622	0.0279304	0.0318249	0.0354826	0.0379524	0.0415324	0.0445904	0.0476335	0.0511088	0.0526851	0.0536145	0.0585763	0.0559735	0.0595816	0.0563284	0.0622382	0.0581536	0.0587832	0.0566156	0.0540964	0.0598922	0.057723	0.05472	0.0550078	0.0570676	0.0569367	0.0566343	0.0593562	0.0533958	0.0572382	0.0562549	0.0558653	0.0571341	0.0576803	0.0529594	0.055801	0.0523187	0.0539507	0.055738	0.0549833	0.0561333	0.054022	0.0552322	0.0562517	0.0548518	0.0570711	0.0546579
0.158293	0.172595	0.193117	0.211956	0.247082	0.272272	0.302184	0.315722	0.327527	0.362851	0.362637	0.371901	0.370754	0.384224	0.384579	0.380856	0.375853	0.393212	0.373763	0.364599	0.370081	0.363728	0.347725	0.355155	0.319459	0.320842	0.324989	0.327733	0.319056	0.317908	0.312068	0.313189	0.320053	0.323692	0.316949	0.32397	0.305441	0.311672	0.294856	0.302369	0.299027	0.288733	0.306333	0.305701	0.311234	0.305392	0.30043	0.311883	0.310091	0.307902
0.0898815	0.0974378	0.112215	0.127737	0.147885	0.16581	0.171973	0.189392	0.19631	0.208348	0.218604	0.2311	0.223808	0.230548	0.229533	0.233474	0.2389	0.239228	0.239894	0.240012	0.231422	0.226555	0.238807	0.231767	0.223358	0.210926	0.212849	0.226907	0.213734	0.220839	0.225287	0.226032	0.239438	0.222397	0.216051	0.241667	0.232418	0.238405	0.229305	0.236635	0.230996	0.231696	0.225058	0.226042	0.224723	0.227667	0.230193	0.226508	0.226936	0.230573
0.0487714	0.0544415	0.0595943	0.0716668	0.0809965	0.0905136	0.0996195	0.111168	0.116535	0.121397	0.128303	0.13425	0.128866	0.13956	0.136383	0.138707	0.144734	0.146628	0.146035	0.142053	0.141987	0.144844	0.147367	0.143999	0.145562	0.130741	0.131826	0.137346	0.138568	0.139729	0.137738	0.150045	0.142034	0.140591	0.143687	0.147223	0.146225	0.147776	0.145431	0.148726	0.145977	0.143101	0.144781	0.15156	0.150355	0.146708	0.147723	0.150166	0.154293	0.152621
0.168903	0.18079	0.200443	0.222339	0.249628	0.276011	0.297244	0.313425	0.326769	0.345963	0.365246	0.379621	0.374961	0.388261	0.382191	0.38346	0.38726	0.381193	0.370798	0.357633	0.366838	0.357928	0.358568	0.351831	0.335966	0.324614	0.322133	0.314814	0.313768	0.305941	0.303814	0.30197	0.307849	0.304596	0.304525	0.303734	0.295396	0.298045	0.298145	0.288105	0.292236	0.291791	0.284332	0.289063	0.286883	0.295135	0.299098	0.296351	0.290241	0.293094
0.0238796	0.0258792	0.029952	0.0338411	0.0412418	0.0454356	0.046571	0.0531832	0.0520456	0.0567636	0.0570781	0.0596783	0.0608946	0.061789	0.0642327	0.0664252	0.0710881	0.0687416	0.0746281	0.0698082	0.0706925	0.0686897	0.0723881	0.0709201	0.075795	0.0674661	0.0716452	0.0757536	0.0726058	0.0721806	0.0747825	0.0734089	0.0760009	0.074849	0.075365	0.0730464	0.0776877	0.0732453	0.070739	0.0693222	0.0720612	0.0727093	0.0712597	0.0720205	0.0692744	0.0696924	0.0718846	0.0677182	0.0722385	0.0734723
0.0409194	0.0449695	0.0499326	0.0591312	0.0688167	0.0788259	0.0816614	0.0922118	0.0940501	0.101372	0.104454	0.107612	0.106791	0.110652	0.111804	0.113553	0.116396	0.116788	0.124584	0.120101	0.124901	0.12582	0.122577	0.126229	0.11711	0.114751	0.116066	0.121106	0.118152	0.12519	0.123684	0.131729	0.13039	0.126736	0.138204	0.141235	0.137202	0.137157	0.137278	0.135845	0.139566	0.143606	0.142823	0.144499	0.142003	0.143113	0.145554	0.14561	0.152538	0.152944
0.165119	0.19062	0.204958	0.236777	0.268192	0.296645	0.301485	0.327222	0.339448	0.368631	0.376668	0.384294	0.381189	0.398951	0.392752	0.398524	0.386499	0.38487	0.390484	0.383399	0.38522	0.381401	0.380553	0.378032	0.337271	0.320556	0.33053	0.329755	0.325719	0.317458	0.316285	0.304497	0.322367	0.311223	0.311718	0.306329	0.308759	0.299298	0.307419	0.308395	0.312365	0.309094	0.30312	0.303637	0.303379	0.301603	0.30604	0.299037	0.297687	0.297218
0.148337	0.165745	0.181695	0.209108	0.239456	0.260221	0.28275	0.29621	0.315345	0.339441	0.341731	0.36047	0.358608	0.369193	0.370279	0.370483	0.38425	0.372354	0.36284	0.370254	0.354639	0.364868	0.360449	0.351637	0.321071	0.31066	0.313548	0.314381	0.307795	0.308362	0.309468	0.301379	0.303363	0.307056	0.300227	0.303987	0.309036	0.299949	0.295982	0.297797	0.300507	0.299334	0.298915	0.298425	0.286346	0.289935	0.283951	0.291457	0.290318	0.290344
0.0774578	0.0597251	0.0952272	0.0746099	0.0883507	0.0977164	0.148472	0.166823	0.17451	0.192227	0.195948	0.208461	0.20701	0.209086	0.214222	0.222167	0.217538	0.223089	0.221821	0.228011	0.224295	0.224669	0.229416	0.230191	0.223799	0.201821	0.203754	0.202205	0.206987	0.207273	0.216171	0.213318	0.20762	0.219581	0.216606	0.217847	0.225259	0.219038	0.217566	0.217168	0.211381	0.223535	0.222785	0.229643	0.225088	0.228119	0.221601	0.226347	0.221026	0.219425
0.0900069	0.0980089	0.112007	0.131375	0.152426	0.170886	0.16018	0.186655	0.195721	0.205458	0.212953	0.221936	0.223275	0.235659	0.234361	0.23975	0.24285	0.244818	0.240442	0.24437	0.243305	0.250418	0.241987	0.250216	0.233955	0.213183	0.220386	0.225501	0.221623	0.214321	0.21538	0.230703	0.222116	0.222749	0.225666	0.225935	0.225996	0.226705	0.223127	0.224701	0.221329	0.2294	0.221658	0.225621	0.223921	0.22325	0.222378	0.218333	0.22341	0.220516
0.0227681	0.0268899	0.0307156	0.0357109	0.0407659	0.0465713	0.0504349	0.0575991	0.0573324	0.0617502	0.062799	0.0677519	0.0664431	0.070993	0.0716621	0.0724263	0.0741481	0.0746497	0.0768142	0.0750288	0.0765675	0.0788345	0.0791745	0.078598	0.0795813	0.0743416	0.0777679	0.0750842	0.0775155	0.0786372	0.0793738	0.0798576	0.0783727	0.0797204	0.0769209	0.0761114	0.0770717	0.0767783	0.0752669	0.0760366	0.077392	0.0789393	0.0786553	0.0825082	0.0824028	0.0829694	0.0856505	0.0856722	0.0867159	0.0847226
0.0884465	0.0964972	0.110492	0.129712	0.148326	0.163782	0.16819	0.186451	0.195999	0.205178	0.21095	0.220669	0.219458	0.234783	0.226694	0.236588	0.237366	0.239616	0.234798	0.240388	0.240849	0.239232	0.244372	0.242478	0.239177	0.214775	0.20897	0.217831	0.210052	0.20525	0.210967	0.219238	0.22116	0.220905	0.212249	0.215976	0.225785	0.217967	0.220644	0.217882	0.213641	0.209214	0.217495	0.215752	0.210817	0.21099	0.211667	0.205115	0.218132	0.213047
0.0527178	0.0584312	0.0663428	0.0753073	0.0869365	0.0972768	0.103462	0.113231	0.115663	0.125868	0.131085	0.133287	0.132968	0.137729	0.140152	0.140618	0.143001	0.146074	0.146881	0.148986	0.144655	0.146975	0.152192	0.146862	0.137969	0.134996	0.130428	0.129258	0.135019	0.133913	0.137005	0.137508	0.13781	0.138904	0.141478	0.139866	0.14226	0.144238	0.139679	0.134113	0.137285	0.140623	0.138008	0.136375	0.137334	0.138762	0.134609	0.135745	0.134818	0.135279
Validation
Time: 0	4	8	12	16	20	24	28	32	36	40	44	48	52	56	60	64	68	72	76	80	84	88	92	96	100	104	108	112	116	120	124	128	132	136	140	144	148	152	156	160	164	168	172	176	180	184	188	192	196
0.0939527	0.105322	0.116009	0.138116	0.157907	0.176438	0.180929	0.19669	0.203621	0.217689	0.229243	0.234569	0.226135	0.235122	0.23765	0.235313	0.241077	0.240089	0.241805	0.23663	0.241609	0.238011	0.237614	0.244314	0.241659	0.220571	0.217265	0.2181	0.215741	0.225153	0.221294	0.222044	0.225633	0.229335	0.234438	0.225694	0.222166	0.230114	0.239039	0.233694	0.235833	0.239356	0.235781	0.230993	0.229935	0.236372	0.225189	0.226371	0.239199	0.235376
0.144394	0.15595	0.174738	0.200597	0.224095	0.252483	0.242872	0.276733	0.290444	0.304311	0.31853	0.322266	0.320998	0.331576	0.323157	0.326913	0.328092	0.326803	0.321193	0.325175	0.316764	0.323172	0.322484	0.314699	0.289009	0.271654	0.279436	0.275927	0.274747	0.272504	0.278724	0.273012	0.273071	0.263516	0.27514	0.26612	0.274567	0.267206	0.269152	0.269143	0.271157	0.267325	0.271931	0.268276	0.269053	0.272013	0.262313	0.264127	0.269274	0.260185
0.131084	0.142862	0.162246	0.193224	0.215243	0.239469	0.244774	0.272751	0.283012	0.302847	0.314007	0.316138	0.318863	0.335734	0.327092	0.333709	0.327296	0.330608	0.322287	0.333712	0.335653	0.330283	0.336734	0.33862	0.292108	0.282922	0.282351	0.28331	0.275082	0.273085	0.286028	0.276777	0.286495	0.275908	0.285563	0.284826	0.273729	0.269337	0.266718	0.26703	0.26644	0.261622	0.271245	0.269525	0.264067	0.273253	0.263478	0.262217	0.264888	0.26138
0.0496245	0.0525686	0.0629888	0.0734541	0.0851033	0.097732	0.100717	0.112723	0.115924	0.12135	0.128377	0.132636	0.129647	0.138974	0.136529	0.13933	0.141698	0.138189	0.139979	0.141938	0.144058	0.141779	0.144693	0.142354	0.136319	0.127283	0.123664	0.130655	0.130503	0.128032	0.134841	0.132286	0.134546	0.132496	0.132038	0.132861	0.133359	0.127234	0.129954	0.131257	0.130195	0.132262	0.130079	0.133548	0.129452	0.125074	0.127211	0.129156	0.128789	0.127774
0.0239974	0.0267524	0.0302694	0.036069	0.0434286	0.049451	0.0526106	0.0584936	0.0627548	0.0630164	0.0674387	0.0702325	0.0713915	0.0733832	0.0758711	0.0767572	0.0766223	0.0784478	0.0823522	0.0824881	0.0818155	0.080639	0.0807135	0.0828074	0.0781616	0.0738539	0.076741	0.0793597	0.0776186	0.0805951	0.0797188	0.0811372	0.0812044	0.0797042	0.0797567	0.0776135	0.0805171	0.0783854	0.0779608	0.0776753	0.0764822	0.074375	0.0755505	0.0722287	0.0751721	0.0713784	0.0742063	0.0730795	0.0735079	0.0733074
0.0226229	0.0253276	0.0287373	0.0326271	0.0382643	0.043229	0.0435951	0.0500651	0.0551039	0.0577745	0.0583605	0.0614816	0.0611935	0.0670224	0.0647821	0.063499	0.063272	0.062906	0.066289	0.0696335	0.0697019	0.0693941	0.0709971	0.0698773	0.0674607	0.0710242	0.0739825	0.0700428	0.0720895	0.0714392	0.0726912	0.0745994	0.0756097	0.0736123	0.0748592	0.0752513	0.0753354	0.0725263	0.0676927	0.0695832	0.0685936	0.0707291	0.0690873	0.0694877	0.0702029	0.068661	0.069918	0.0690949	0.070258	0.0702962
0.173691	0.193341	0.215892	0.248653	0.273847	0.316736	0.328	0.34613	0.362441	0.368604	0.385974	0.403019	0.401271	0.413467	0.398254	0.396695	0.396104	0.387645	0.38478	0.377506	0.372126	0.374374	0.374419	0.354181	0.33869	0.341652	0.341627	0.331725	0.327917	0.326316	0.326048	0.324117	0.322534	0.321835	0.314475	0.322705	0.31406	0.322042	0.317018	0.316555	0.315514	0.301371	0.313134	0.301028	0.301825	0.310523	0.306768	0.299914	0.298684	0.2987
C6 collected every 6 hours
Training
Time:0	6	12	18	24	30	36	42	48	54	60	66	72	78	84	90	96	102	108	114	120	126	132	138	144	150	156	162	168	174	180	186	192	198	204	210	216	222	228	234	240	246	252	258	264	270	276	282	288	294
0.0612482	0.0718508	0.089305	0.106666	0.119636	0.132865	0.146094	0.149536	0.154612	0.163531	0.164096	0.15983	0.168925	0.169723	0.169474	0.168485	0.171471	0.18183	0.167502	0.167207	0.177784	0.171464	0.172761	0.164128	0.148097	0.147017	0.142648	0.150873	0.149128	0.149239	0.150622	0.153268	0.152246	0.154273	0.15879	0.157248	0.162035	0.161943	0.165664	0.170386	0.16913	0.170741	0.175548	0.175122	0.182878	0.183542	0.179717	0.168187	0.180937	0.184312
0.246113	0.29092	0.336513	0.378777	0.429974	0.434211	0.438448	0.449765	0.447427	0.434355	0.419045	0.408488	0.399776	0.389603	0.387593	0.367903	0.356023	0.359103	0.348476	0.354081	0.351713	0.354537	0.340503	0.333956	0.290424	0.298441	0.292595	0.299489	0.29533	0.300779	0.306559	0.310669	0.302186	0.309065	0.306363	0.317389	0.311402	0.311006	0.310233	0.314371	0.316172	0.318395	0.315591	0.296978	0.293219	0.304441	0.299244	0.295815	0.297954	0.301509
0.15397	0.182912	0.223338	0.269012	0.30455	0.313881	0.323212	0.333852	0.351432	0.347209	0.343247	0.346911	0.33853	0.32555	0.32179	0.31325	0.323454	0.313668	0.301043	0.29867	0.293792	0.293639	0.28856	0.288816	0.248908	0.243931	0.243753	0.250391	0.242859	0.243983	0.24414	0.25347	0.244557	0.242038	0.242201	0.251199	0.246407	0.241374	0.249082	0.248088	0.243315	0.243956	0.254164	0.248263	0.245865	0.249206	0.248141	0.243785	0.250224	0.248019
0.243523	0.282074	0.329767	0.382276	0.3951	0.401249	0.407398	0.419108	0.421874	0.407832	0.393207	0.386683	0.389274	0.371761	0.362789	0.359189	0.362701	0.34924	0.336161	0.335558	0.325723	0.332768	0.318233	0.321856	0.274277	0.284064	0.279077	0.2868	0.286416	0.294596	0.29835	0.292639	0.282962	0.278939	0.28454	0.290336	0.283839	0.285913	0.279246	0.275854	0.283536	0.28161	0.278504	0.280961	0.279646	0.279928	0.274774	0.266304	0.262849	0.268586
0.204769	0.233615	0.28224	0.327507	0.359625	0.379928	0.40023	0.405201	0.407874	0.402786	0.391429	0.382134	0.366717	0.35446	0.352249	0.356335	0.339832	0.342749	0.331816	0.329242	0.325984	0.313614	0.30762	0.312928	0.258882	0.27017	0.274044	0.260518	0.271684	0.27238	0.272164	0.260561	0.269871	0.265335	0.262519	0.265772	0.257965	0.260844	0.254551	0.250665	0.261604	0.267288	0.257454	0.258934	0.262418	0.254024	0.261625	0.266726	0.267577	0.264317
0.201328	0.233462	0.278586	0.326498	0.369463	0.379273	0.389084	0.388693	0.408081	0.381987	0.373691	0.367008	0.355875	0.348648	0.332476	0.330948	0.329032	0.314123	0.299538	0.298422	0.302227	0.302406	0.291131	0.282198	0.250659	0.254381	0.250495	0.253447	0.254012	0.253696	0.248115	0.247861	0.250212	0.252668	0.252026	0.253565	0.253373	0.255024	0.255257	0.249733	0.263282	0.260752	0.26006	0.254849	0.263195	0.255822	0.260162	0.270568	0.266202	0.265475
0.0294892	0.0381252	0.0761174	0.0896692	0.1174	0.126278	0.135155	0.142238	0.138992	0.148363	0.149875	0.155252	0.160641	0.15953	0.16208	0.16459	0.169426	0.164741	0.161837	0.17442	0.172573	0.171513	0.170782	0.17593	0.149048	0.157737	0.151097	0.156594	0.152265	0.154167	0.155238	0.155715	0.15454	0.157349	0.160814	0.165946	0.166337	0.168679	0.170707	0.178138	0.182717	0.192867	0.197104	0.209744	0.222568	0.236667	0.248452	0.264544	0.273183	0.287159
0.102509	0.117849	0.143518	0.173024	0.191735	0.203419	0.215104	0.223052	0.244391	0.2462	0.25146	0.241418	0.243795	0.242724	0.247426	0.250658	0.239854	0.237409	0.233764	0.229973	0.233397	0.235411	0.22913	0.220831	0.204709	0.194504	0.202207	0.20612	0.212899	0.209831	0.208191	0.207289	0.207551	0.205178	0.207972	0.205833	0.207154	0.20562	0.206369	0.209188	0.203836	0.210862	0.216393	0.21113	0.223644	0.226108	0.220623	0.221925	0.230856	0.230116
0.17997	0.21534	0.253969	0.298425	0.318709	0.334317	0.349925	0.36016	0.363739	0.356641	0.347188	0.346863	0.347395	0.333527	0.335433	0.325133	0.324432	0.330844	0.313511	0.306955	0.304331	0.300358	0.298714	0.30096	0.248695	0.250707	0.26019	0.260316	0.266069	0.270024	0.263323	0.2619	0.258901	0.265922	0.254993	0.25284	0.250187	0.257537	0.259257	0.249056	0.263087	0.263076	0.26201	0.253108	0.256467	0.271303	0.256151	0.249809	0.258132	0.259194
0.0563036	0.0679674	0.0840669	0.0995689	0.114841	0.125114	0.135386	0.142362	0.144951	0.145352	0.151592	0.15505	0.152914	0.154607	0.158831	0.154994	0.157267	0.162446	0.15621	0.16329	0.159596	0.168234	0.169371	0.165329	0.144135	0.144049	0.145307	0.148875	0.149255	0.149354	0.150901	0.153119	0.153255	0.151396	0.153127	0.155171	0.156086	0.16057	0.165501	0.16829	0.174317	0.18327	0.189675	0.199502	0.208229	0.215409	0.224912	0.230496	0.24142	0.250321
0.0551341	0.0373008	0.0800311	0.0958558	0.111785	0.122207	0.132629	0.140756	0.136027	0.136674	0.145322	0.144669	0.142816	0.145992	0.145399	0.148751	0.152159	0.14513	0.149456	0.154624	0.151066	0.147171	0.147113	0.144227	0.130416	0.130421	0.131442	0.133831	0.133327	0.131195	0.12944	0.135752	0.135949	0.135659	0.138403	0.139967	0.147579	0.14804	0.150992	0.159443	0.166625	0.167015	0.177614	0.188606	0.197131	0.207264	0.214826	0.229589	0.242135	0.241047
0.164284	0.187624	0.226609	0.265323	0.306303	0.314928	0.323553	0.328285	0.341456	0.335651	0.325898	0.316529	0.328601	0.318423	0.31795	0.316366	0.307945	0.309567	0.304334	0.296306	0.301631	0.29391	0.295624	0.289604	0.252545	0.24389	0.246513	0.24737	0.24384	0.249356	0.244884	0.245951	0.239914	0.240815	0.244391	0.242394	0.251364	0.249039	0.24582	0.247258	0.237919	0.249996	0.256953	0.262508	0.260028	0.269537	0.262849	0.257927	0.264872	0.263189
0.23028	0.271114	0.32282	0.36239	0.405428	0.414796	0.424163	0.418896	0.425028	0.403888	0.397664	0.403751	0.399083	0.37618	0.365462	0.365012	0.358712	0.349663	0.34571	0.342125	0.3471	0.323447	0.337325	0.32921	0.285622	0.291882	0.28756	0.276642	0.289035	0.282899	0.281326	0.275909	0.281179	0.278759	0.279533	0.288595	0.27987	0.278923	0.276248	0.283818	0.283347	0.282669	0.27788	0.288512	0.28189	0.29303	0.274862	0.262341	0.267679	0.261211
0.114895	0.128231	0.156387	0.188106	0.21919	0.231057	0.242924	0.255444	0.264207	0.262066	0.259113	0.268613	0.265321	0.268915	0.266666	0.259901	0.257171	0.248775	0.253301	0.258568	0.25234	0.242628	0.244434	0.247297	0.213182	0.212714	0.216982	0.221169	0.222255	0.222501	0.219353	0.217681	0.2224	0.21756	0.214603	0.215286	0.214619	0.213801	0.213664	0.211221	0.217051	0.211792	0.213418	0.213776	0.218574	0.219352	0.210246	0.203384	0.200192	0.206716
0.18535	0.221322	0.268588	0.313784	0.346897	0.363538	0.380179	0.373643	0.384279	0.380713	0.359784	0.362511	0.358574	0.349211	0.338211	0.327991	0.325993	0.318431	0.312099	0.314652	0.310665	0.313703	0.30525	0.28692	0.261593	0.278175	0.2792	0.262344	0.268051	0.269213	0.266654	0.268424	0.273207	0.26744	0.274707	0.269533	0.268804	0.268268	0.263115	0.266123	0.263619	0.262141	0.262404	0.259111	0.267319	0.267748	0.266172	0.262722	0.266681	0.273234
0.174638	0.200507	0.237418	0.279705	0.329951	0.341748	0.353544	0.357048	0.373901	0.354648	0.360403	0.335935	0.340622	0.329834	0.321825	0.321177	0.316335	0.316179	0.315027	0.303031	0.303752	0.299186	0.290772	0.291436	0.240947	0.258112	0.254257	0.245931	0.255398	0.245351	0.24984	0.251312	0.250477	0.244351	0.2467	0.243604	0.251992	0.239731	0.24504	0.233179	0.246667	0.24814	0.239741	0.244953	0.244761	0.247996	0.249875	0.254741	0.248483	0.254796
0.0763129	0.0767429	0.0964619	0.108093	0.124463	0.133895	0.143326	0.146732	0.152806	0.162475	0.167749	0.165051	0.161978	0.165209	0.167673	0.177061	0.181957	0.186311	0.172154	0.180023	0.17559	0.176732	0.170439	0.17075	0.145766	0.149732	0.147202	0.148225	0.147257	0.144736	0.145616	0.14485	0.149101	0.140493	0.14446	0.141971	0.142574	0.14201	0.145028	0.146752	0.144723	0.14587	0.151812	0.151685	0.1507	0.154845	0.155055	0.154307	0.156653	0.158425
0.159423	0.192293	0.232522	0.271671	0.301896	0.313366	0.324837	0.328078	0.3393	0.334839	0.327312	0.325382	0.331032	0.3312	0.317579	0.320263	0.317705	0.310855	0.297867	0.303791	0.296593	0.300055	0.290656	0.285961	0.250433	0.250542	0.243016	0.255191	0.253976	0.252216	0.254456	0.245433	0.254653	0.259862	0.256687	0.258961	0.244038	0.256652	0.252917	0.25132	0.251045	0.244456	0.258349	0.254711	0.261126	0.26406	0.258856	0.25804	0.253988	0.263001
0.241708	0.287733	0.34326	0.391114	0.442474	0.44332	0.444166	0.443101	0.456708	0.437971	0.42364	0.405239	0.385476	0.389121	0.374802	0.366054	0.363441	0.35054	0.341551	0.342017	0.334891	0.334458	0.32145	0.334643	0.293232	0.294504	0.288609	0.29022	0.289389	0.292164	0.291707	0.287182	0.291159	0.285805	0.280845	0.28578	0.282392	0.283327	0.278714	0.282032	0.272816	0.27706	0.279623	0.27821	0.277567	0.28617	0.276047	0.287514	0.289601	0.273883
Validation
Time:0	6	12	18	24	30	36	42	48	54	60	66	72	78	84	90	96	102	108	114	120	126	132	138	144	150	156	162	168	174	180	186	192	198	204	210	216	222	228	234	240	246	252	258	264	270	276	282	288	294
0.23911	0.280568	0.345921	0.388895	0.436456	0.445222	0.453988	0.451412	0.450131	0.430428	0.407385	0.39223	0.387927	0.37926	0.361579	0.354717	0.344144	0.338576	0.338241	0.322388	0.335178	0.319379	0.31413	0.310747	0.284832	0.303281	0.317711	0.308224	0.307201	0.303875	0.307356	0.290464	0.306945	0.298338	0.308053	0.294088	0.297432	0.301094	0.297126	0.295521	0.301662	0.2963	0.291594	0.302264	0.297867	0.312714	0.291862	0.270936	0.277701	0.28146
0.173342	0.195213	0.232572	0.278675	0.320013	0.335032	0.350052	0.343831	0.356011	0.354587	0.346112	0.32835	0.322485	0.332933	0.317556	0.316132	0.31398	0.30922	0.31973	0.299158	0.303417	0.29683	0.285383	0.291761	0.248053	0.264644	0.252364	0.265419	0.255165	0.256301	0.252831	0.250483	0.250682	0.254072	0.250738	0.253418	0.255342	0.25194	0.249967	0.252033	0.244564	0.248267	0.256297	0.256161	0.252429	0.253617	0.248785	0.243995	0.243206	0.241409
0.19773	0.232011	0.278725	0.31784	0.358299	0.369168	0.380037	0.385062	0.380175	0.375637	0.371308	0.358056	0.348982	0.343831	0.330668	0.333505	0.324188	0.313701	0.313764	0.305249	0.294284	0.3031	0.301616	0.290886	0.264417	0.269231	0.27347	0.278557	0.275476	0.275909	0.278742	0.273277	0.272579	0.268442	0.263782	0.264103	0.272701	0.267662	0.266979	0.261562	0.262829	0.264966	0.262229	0.26633	0.265421	0.26478	0.272441	0.279729	0.26444	0.278552
0.189717	0.221277	0.270514	0.316328	0.353219	0.366641	0.380063	0.385546	0.390872	0.383786	0.378445	0.370833	0.367216	0.361489	0.355641	0.354611	0.338766	0.33262	0.326108	0.322447	0.323815	0.311243	0.313607	0.308985	0.260771	0.275647	0.273678	0.278037	0.269186	0.281773	0.275314	0.283659	0.281384	0.268826	0.275005	0.277602	0.270565	0.271519	0.268321	0.274335	0.273566	0.275652	0.278648	0.279063	0.288921	0.29256	0.278253	0.279924	0.27315	0.277444
0.238812	0.27746	0.328306	0.372993	0.409125	0.416289	0.423453	0.413746	0.421424	0.422037	0.3999	0.405044	0.39099	0.36202	0.362716	0.357331	0.358575	0.339927	0.342999	0.337096	0.339351	0.326188	0.324012	0.318778	0.261314	0.280838	0.280145	0.284	0.292943	0.294801	0.299686	0.286068	0.290101	0.300688	0.303785	0.287883	0.29299	0.300988	0.291377	0.277963	0.296081	0.292317	0.302896	0.308449	0.305817	0.317762	0.284942	0.270673	0.264261	0.261436
0.151193	0.182179	0.222422	0.256519	0.300635	0.316117	0.331599	0.342543	0.340907	0.3441	0.332283	0.331882	0.331535	0.322715	0.319097	0.313457	0.320282	0.304755	0.301732	0.299765	0.313177	0.303233	0.286457	0.290805	0.264129	0.272556	0.255637	0.266483	0.271337	0.272449	0.262312	0.268504	0.268418	0.271695	0.270128	0.261312	0.273194	0.265322	0.28454	0.268986	0.277781	0.274615	0.286626	0.279745	0.280419	0.282583	0.28851	0.295439	0.296738	0.297275
0.125369	0.138233	0.160009	0.191133	0.218084	0.231622	0.24516	0.257527	0.256666	0.259757	0.255745	0.258121	0.247676	0.25762	0.26417	0.26206	0.262492	0.254136	0.249955	0.247276	0.248912	0.252103	0.242048	0.24313	0.200774	0.205698	0.209193	0.210256	0.212295	0.21134	0.207013	0.206106	0.211334	0.208488	0.208435	0.20917	0.210113	0.207456	0.202092	0.20827	0.207325	0.209961	0.210396	0.210293	0.209973	0.210076	0.202723	0.186166	0.196414	0.195154
9L collected every 4 hours
Training
Time: 0	4	8	12	16	20	24	28	32	36	40	44	48	52	56	60	64	68	72	76	80	84	88	92	96	100	104	108	112	116	120	124	128	132	136	140	144	148	152	156	160	164	168	172	176	180	184	188	192	196
0.247608	0.259597	0.249238	0.314696	0.341189	0.339384	0.357474	0.397179	0.454035	0.553427	0.581667	0.542687	0.503707	0.493564	0.503998	0.602803	0.59918	0.603192	0.584506	0.567899	0.562856	0.543017	0.515171	0.527818	0.520465	0.504567	0.50937	0.499814	0.480159	0.482591	0.481852	0.457204	0.470462	0.452028	0.450637	0.45847	0.446689	0.438711	0.434181	0.437876	0.426007	0.426464	0.43295	0.430013	0.418043	0.417261	0.422249	0.419925	0.406919	0.410194
0.111172	0.138195	0.154325	0.171103	0.185497	0.203849	0.22316	0.260117	0.299693	0.31734	0.355001	0.304932	0.254862	0.383741	0.384412	0.368706	0.402851	0.390785	0.393646	0.389772	0.369397	0.401737	0.37733	0.368679	0.305476	0.340637	0.336031	0.32449	0.314285	0.295822	0.292815	0.279217	0.273553	0.265387	0.264776	0.254783	0.248111	0.243489	0.236445	0.229847	0.231108	0.21947	0.252803	0.242701	0.241719	0.238105	0.237911	0.232685	0.234543	0.228489
0.087878	0.0961159	0.101776	0.106543	0.114394	0.139448	0.161904	0.171249	0.186873	0.186546	0.216321	0.227303	0.238286	0.254799	0.256972	0.277312	0.295345	0.300203	0.29053	0.30845	0.29197	0.297538	0.294995	0.291943	0.253145	0.260086	0.252922	0.241123	0.233156	0.232944	0.226451	0.220961	0.220683	0.208134	0.213184	0.208425	0.197043	0.199133	0.188447	0.188646	0.194891	0.192232	0.205659	0.190626	0.190915	0.187531	0.19019	0.17924	0.17888	0.182559
0.183812	0.210723	0.220596	0.246611	0.257178	0.278409	0.322971	0.374046	0.439063	0.456558	0.497703	0.506568	0.515433	0.532588	0.535467	0.61735	0.623572	0.606537	0.596577	0.602185	0.603696	0.58836	0.574902	0.567928	0.512563	0.502057	0.506216	0.498963	0.502967	0.490316	0.483178	0.481747	0.46542	0.466641	0.453827	0.443792	0.437485	0.431541	0.44251	0.432458	0.421621	0.42707	0.436169	0.431773	0.422055	0.428196	0.416629	0.428451	0.412238	0.423807
0.219478	0.282646	0.312687	0.359045	0.387386	0.407669	0.39135	0.47796	0.518367	0.515361	0.5783	0.585495	0.59269	0.583192	0.601651	0.664614	0.65101	0.653438	0.632464	0.609763	0.594966	0.576749	0.570829	0.554605	0.52095	0.512212	0.505409	0.498974	0.491471	0.488496	0.480458	0.472615	0.474006	0.457279	0.45188	0.441153	0.433481	0.423846	0.426703	0.415658	0.411765	0.403533	0.395158	0.411277	0.395722	0.391404	0.385319	0.389751	0.375527	0.375931
0.0634252	0.0655871	0.07737	0.0907158	0.0925492	0.0989469	0.112722	0.123299	0.130313	0.142591	0.155952	0.18761	0.219267	0.219782	0.248357	0.253224	0.265454	0.263093	0.264073	0.262807	0.269061	0.270317	0.265657	0.268195	0.249473	0.232393	0.222872	0.21137	0.20432	0.202409	0.189774	0.189718	0.18075	0.180339	0.178614	0.174133	0.167688	0.167162	0.165395	0.165031	0.162759	0.160321	0.164126	0.158996	0.155133	0.157521	0.159776	0.15711	0.155899	0.162063
0.27626	0.29273	0.30991	0.354465	0.400899	0.409109	0.409262	0.487878	0.508929	0.539332	0.572748	0.586624	0.6005	0.59409	0.587484	0.686846	0.660811	0.639623	0.625463	0.61827	0.599578	0.588245	0.561418	0.560477	0.528094	0.533416	0.524233	0.510204	0.505169	0.502528	0.494299	0.489843	0.480717	0.464559	0.451288	0.451007	0.444487	0.448279	0.43704	0.438956	0.421898	0.421165	0.411077	0.416135	0.423424	0.41715	0.4097	0.40832	0.398951	0.403756
0.132793	0.138267	0.161765	0.197881	0.207899	0.228328	0.246892	0.282662	0.319526	0.332721	0.350711	0.337724	0.324737	0.365771	0.386415	0.340425	0.40055	0.388628	0.396964	0.383903	0.379789	0.374837	0.373992	0.368133	0.311256	0.362627	0.340523	0.325678	0.31246	0.296989	0.288196	0.275921	0.27517	0.269427	0.260126	0.261544	0.251777	0.256261	0.255988	0.247207	0.240462	0.238984	0.24689	0.251725	0.245223	0.245481	0.245387	0.245057	0.240644	0.237328
0.0856932	0.104143	0.111505	0.118679	0.117467	0.13282	0.14424	0.168018	0.184632	0.217563	0.239889	0.230912	0.221935	0.219193	0.225806	0.236649	0.257801	0.257868	0.261455	0.263046	0.262064	0.288082	0.279205	0.274111	0.258779	0.246117	0.25333	0.232454	0.220498	0.215422	0.206087	0.200179	0.203201	0.194794	0.194474	0.191615	0.188238	0.18151	0.181112	0.18042	0.182655	0.181026	0.184653	0.179867	0.175131	0.174173	0.174443	0.172645	0.175621	0.167188
0.239654	0.269241	0.323121	0.396665	0.414587	0.441731	0.462654	0.52471	0.556899	0.605313	0.626726	0.560841	0.494955	0.514586	0.505858	0.632783	0.602425	0.58743	0.593792	0.569906	0.571612	0.539607	0.529284	0.540361	0.537273	0.530423	0.523293	0.517369	0.515421	0.506344	0.49126	0.501639	0.487367	0.47315	0.467704	0.470722	0.469136	0.461501	0.462665	0.441651	0.437615	0.426648	0.431609	0.435649	0.431225	0.429818	0.417192	0.41897	0.402257	0.405152
0.23286	0.259829	0.281656	0.290922	0.315453	0.341396	0.314643	0.405694	0.445698	0.544137	0.571202	0.512979	0.454757	0.450589	0.470095	0.609907	0.595751	0.595044	0.567545	0.553267	0.550199	0.518098	0.522469	0.530149	0.504566	0.50411	0.493164	0.493553	0.476349	0.484657	0.465751	0.461898	0.454667	0.445408	0.439091	0.443314	0.431912	0.421526	0.410481	0.411132	0.405737	0.405849	0.425518	0.437388	0.422087	0.427315	0.425144	0.420698	0.41396	0.409142
0.18591	0.222296	0.291059	0.315613	0.356102	0.387724	0.393813	0.453391	0.500159	0.521634	0.553388	0.523955	0.494521	0.491747	0.517948	0.480435	0.527135	0.584971	0.573852	0.568784	0.560569	0.550607	0.532051	0.516519	0.487417	0.527781	0.51583	0.507208	0.489795	0.489854	0.484724	0.461047	0.468821	0.458438	0.454339	0.442642	0.449037	0.44358	0.441766	0.430026	0.445732	0.439735	0.426468	0.438056	0.427454	0.418224	0.423739	0.427213	0.422384	0.425131
0.0618288	0.0698576	0.0873633	0.0975063	0.10474	0.109956	0.115912	0.130589	0.17187	0.179416	0.199527	0.173188	0.14685	0.177279	0.180499	0.181437	0.207903	0.214989	0.222018	0.218044	0.209033	0.20408	0.205175	0.206186	0.174821	0.205478	0.191454	0.191715	0.180024	0.179366	0.175671	0.174421	0.16757	0.156055	0.159432	0.162373	0.158962	0.171169	0.174427	0.173384	0.162676	0.164276	0.19963	0.201129	0.194698	0.194832	0.189225	0.191913	0.190389	0.183879
0.0932989	0.0947172	0.105567	0.11083	0.131586	0.140567	0.156588	0.16593	0.178305	0.199662	0.224904	0.244197	0.263489	0.264247	0.288377	0.300224	0.276994	0.305412	0.289109	0.291614	0.280382	0.276192	0.276409	0.269004	0.248284	0.228085	0.217145	0.211629	0.192223	0.187887	0.187335	0.181434	0.176622	0.171001	0.167951	0.159862	0.161941	0.163174	0.157584	0.160506	0.15198	0.153246	0.152867	0.147215	0.153729	0.143942	0.143618	0.143954	0.14139	0.139637
0.0657173	0.0749483	0.0840583	0.101649	0.100395	0.113035	0.121845	0.128176	0.145482	0.154514	0.169522	0.180456	0.19139	0.205266	0.195414	0.227794	0.230176	0.23084	0.240522	0.239995	0.23682	0.236484	0.24925	0.231652	0.216904	0.198767	0.194057	0.190547	0.174531	0.184651	0.176277	0.173998	0.168399	0.159805	0.157898	0.156054	0.15646	0.152312	0.145918	0.146312	0.141891	0.144475	0.138498	0.143262	0.141146	0.134021	0.136471	0.136208	0.132694	0.134484
0.0590096	0.0645924	0.0715382	0.0786111	0.0875814	0.0964489	0.105279	0.110701	0.123547	0.138474	0.158246	0.177541	0.196835	0.218903	0.208902	0.22115	0.235322	0.239169	0.234182	0.22944	0.238457	0.234597	0.227222	0.228924	0.207791	0.196398	0.184778	0.178367	0.172239	0.166128	0.163265	0.157287	0.158131	0.153334	0.150526	0.149279	0.142437	0.142504	0.139222	0.141419	0.139463	0.1344	0.135478	0.132183	0.129107	0.132433	0.130001	0.133951	0.128348	0.131129
0.0918757	0.0936449	0.0927498	0.112329	0.114696	0.132201	0.131756	0.153491	0.162901	0.183224	0.211941	0.253465	0.294989	0.303201	0.325289	0.338853	0.33729	0.334202	0.334483	0.344901	0.334004	0.327844	0.331018	0.321348	0.282464	0.274537	0.261805	0.254506	0.249375	0.239127	0.226928	0.22816	0.213838	0.216797	0.214768	0.214633	0.209403	0.209821	0.205101	0.207968	0.205798	0.204808	0.207908	0.209451	0.209351	0.211177	0.211931	0.208715	0.209718	0.210282
0.0517693	0.0564672	0.0571194	0.0596455	0.0611585	0.0622843	0.0778481	0.0830763	0.103403	0.122076	0.129915	0.119506	0.109097	0.120442	0.13889	0.156359	0.181992	0.191249	0.192948	0.183627	0.194831	0.192778	0.180859	0.18856	0.173932	0.179057	0.167868	0.163918	0.161079	0.163523	0.153702	0.153935	0.148591	0.148008	0.145419	0.142921	0.139477	0.137991	0.141569	0.135795	0.133973	0.133305	0.153811	0.146561	0.141922	0.144659	0.144741	0.145061	0.144586	0.146507
0.21554	0.281354	0.313441	0.356351	0.388895	0.418513	0.438245	0.520954	0.531631	0.599264	0.60439	0.59891	0.59343	0.594566	0.605896	0.68869	0.669045	0.644231	0.627234	0.625837	0.610924	0.586423	0.584041	0.567951	0.562412	0.550586	0.552432	0.539662	0.539422	0.536535	0.523371	0.520046	0.509789	0.507452	0.506711	0.497594	0.496968	0.493305	0.482184	0.482209	0.477204	0.488838	0.488659	0.483366	0.478492	0.472713	0.48849	0.476447	0.474814	0.480843
0.246567	0.269147	0.297092	0.343476	0.341598	0.382849	0.378148	0.402631	0.448687	0.497431	0.502523	0.550062	0.597601	0.599919	0.601144	0.670918	0.63572	0.629555	0.61007	0.602958	0.59208	0.568388	0.563031	0.548251	0.54771	0.528815	0.522665	0.517834	0.515758	0.518846	0.513853	0.507292	0.497549	0.493709	0.491102	0.478107	0.480962	0.473508	0.467436	0.465759	0.461122	0.458106	0.452806	0.4506	0.446233	0.440366	0.435886	0.436823	0.44244	0.435267
0.13267	0.166842	0.176737	0.205007	0.195753	0.225909	0.227972	0.259815	0.284146	0.312706	0.332178	0.290684	0.24919	0.358129	0.357198	0.340791	0.377807	0.370108	0.374943	0.361189	0.378905	0.343004	0.354561	0.35147	0.291583	0.313847	0.30569	0.294823	0.27903	0.267526	0.254219	0.257918	0.2446	0.237799	0.230278	0.22167	0.22026	0.207241	0.206891	0.206166	0.200101	0.194378	0.241599	0.223028	0.218358	0.217018	0.207598	0.212012	0.207892	0.210879
0.234368	0.275393	0.281872	0.331974	0.355372	0.38555	0.38378	0.444676	0.4636	0.518269	0.525707	0.540063	0.55442	0.543355	0.578296	0.650401	0.649908	0.643163	0.617581	0.612048	0.591467	0.588627	0.575771	0.556304	0.546545	0.537858	0.530126	0.53193	0.518814	0.524103	0.517476	0.508157	0.509307	0.495282	0.491991	0.493108	0.481938	0.476052	0.471984	0.467579	0.469244	0.464561	0.468367	0.460459	0.467798	0.456038	0.45741	0.44932	0.451902	0.440694
0.0742394	0.0711922	0.0776444	0.0844763	0.0918601	0.10174	0.122281	0.120384	0.138197	0.143933	0.162366	0.15993	0.157493	0.168402	0.178218	0.196229	0.217149	0.209486	0.222533	0.213416	0.200908	0.226489	0.219148	0.211581	0.189615	0.203289	0.201739	0.180163	0.183347	0.180807	0.170631	0.168123	0.161724	0.158928	0.158355	0.151853	0.148422	0.142513	0.146034	0.146842	0.141318	0.146275	0.150125	0.142557	0.146434	0.152622	0.144563	0.146687	0.146745	0.142043
0.102282	0.1058	0.109892	0.127075	0.14287	0.151748	0.163291	0.18169	0.197117	0.20792	0.22802	0.259749	0.291477	0.292754	0.307148	0.329743	0.335541	0.34125	0.338788	0.33962	0.324877	0.335516	0.331102	0.323174	0.293744	0.278751	0.277482	0.251514	0.234178	0.22606	0.229978	0.219765	0.219401	0.213037	0.204054	0.201927	0.192402	0.193217	0.193662	0.187801	0.182059	0.179793	0.183546	0.1781	0.171999	0.172807	0.173203	0.170125	0.167383	0.168894
0.145234	0.153693	0.178802	0.194463	0.207168	0.22578	0.227194	0.267583	0.29396	0.338019	0.358844	0.368812	0.378779	0.398408	0.411232	0.482914	0.49287	0.478414	0.489363	0.488624	0.474575	0.44757	0.440259	0.425287	0.396371	0.378309	0.362202	0.364041	0.351539	0.343637	0.329704	0.31968	0.316563	0.298047	0.298648	0.294386	0.284479	0.273071	0.259735	0.265518	0.259922	0.262092	0.265882	0.252697	0.252233	0.242467	0.244835	0.238811	0.238607	0.242658
0.214286	0.24773	0.256615	0.381047	0.414709	0.434209	0.422522	0.523827	0.560842	0.599454	0.595337	0.605474	0.615612	0.606957	0.616964	0.696707	0.685909	0.668117	0.647426	0.630786	0.62274	0.606042	0.594002	0.59631	0.569448	0.57795	0.580662	0.568794	0.555026	0.54806	0.550032	0.540013	0.533177	0.524827	0.526143	0.519166	0.509232	0.512578	0.502826	0.511285	0.504612	0.485875	0.484296	0.483641	0.481498	0.482954	0.491563	0.470911	0.482529	0.481918
0.188175	0.204076	0.302507	0.333281	0.374971	0.368995	0.398608	0.437659	0.490141	0.503701	0.53659	0.502626	0.468662	0.484463	0.502082	0.632981	0.626826	0.598335	0.591004	0.576654	0.57336	0.543406	0.534709	0.524435	0.515162	0.510784	0.505439	0.495856	0.474806	0.470594	0.468614	0.456395	0.448426	0.447722	0.43471	0.434687	0.425719	0.42214	0.406286	0.404259	0.400258	0.397339	0.396933	0.387815	0.388656	0.375134	0.368544	0.375872	0.3644	0.367609
0.143381	0.144448	0.147359	0.168144	0.185051	0.195389	0.19776	0.223202	0.262339	0.279085	0.293594	0.289518	0.285442	0.297082	0.349231	0.36736	0.419228	0.402182	0.422635	0.389285	0.394279	0.384951	0.371326	0.363211	0.316195	0.33844	0.337543	0.319695	0.303692	0.294923	0.283591	0.278254	0.272805	0.266042	0.257193	0.253857	0.244974	0.235215	0.233006	0.226033	0.221826	0.215156	0.231201	0.222291	0.223578	0.217915	0.215669	0.215277	0.207243	0.207754
0.0887633	0.0954691	0.0980369	0.112928	0.117526	0.137007	0.147018	0.161995	0.183769	0.188865	0.212438	0.217832	0.223226	0.22906	0.245397	0.276518	0.267254	0.284823	0.278103	0.294157	0.275574	0.277782	0.275583	0.26979	0.24307	0.236966	0.236785	0.225251	0.212642	0.217309	0.208771	0.200842	0.200272	0.192246	0.185456	0.18036	0.183022	0.180315	0.173549	0.1765	0.172096	0.175103	0.175729	0.172956	0.174535	0.174748	0.169302	0.169309	0.171058	0.168784
0.230834	0.227931	0.272009	0.364174	0.38826	0.423754	0.432514	0.49817	0.561932	0.562353	0.589652	0.59214	0.594627	0.601471	0.60411	0.687217	0.68891	0.669806	0.658074	0.635262	0.6191	0.617298	0.609339	0.593211	0.577422	0.573418	0.570929	0.553894	0.568157	0.56046	0.563343	0.550466	0.54366	0.544177	0.546634	0.529999	0.531443	0.541818	0.531891	0.533643	0.532706	0.517141	0.501587	0.511454	0.523237	0.50594	0.496558	0.50397	0.509377	0.499347
0.122729	0.154168	0.148142	0.17053	0.190264	0.207882	0.199179	0.245252	0.298057	0.322509	0.336159	0.292188	0.248217	0.287291	0.323288	0.307477	0.348997	0.365599	0.366546	0.348096	0.347685	0.30578	0.316482	0.323461	0.306643	0.323943	0.318051	0.29027	0.282531	0.265892	0.257644	0.252324	0.253513	0.244352	0.246621	0.238459	0.231343	0.2218	0.25077	0.257022	0.243153	0.244735	0.269172	0.255802	0.251877	0.242157	0.254151	0.250408	0.245621	0.252547
0.150562	0.164012	0.184183	0.201025	0.216794	0.22543	0.263045	0.282518	0.307205	0.344473	0.377719	0.370857	0.363994	0.372097	0.401627	0.452077	0.461775	0.459776	0.458306	0.454545	0.441418	0.429532	0.418559	0.419629	0.384422	0.376139	0.373567	0.358205	0.352328	0.346821	0.336007	0.327474	0.312231	0.309538	0.304162	0.295035	0.285484	0.280364	0.275818	0.263421	0.263089	0.260405	0.284249	0.273844	0.266961	0.265781	0.265616	0.257886	0.256328	0.255372
0.0937168	0.136893	0.148037	0.182813	0.194282	0.207626	0.216889	0.244595	0.273736	0.308897	0.34227	0.290927	0.239584	0.326958	0.356575	0.35527	0.352873	0.38482	0.376614	0.367769	0.35922	0.356107	0.343749	0.332466	0.308719	0.328353	0.322633	0.310908	0.301379	0.285011	0.277476	0.276535	0.268197	0.258303	0.259186	0.249311	0.246574	0.241217	0.227812	0.249931	0.24089	0.231423	0.24435	0.24108	0.23894	0.228281	0.226618	0.224753	0.222758	0.21791
0.0957575	0.102906	0.114662	0.122925	0.131555	0.151991	0.17045	0.173963	0.19498	0.20557	0.231773	0.256697	0.281621	0.28646	0.297674	0.320246	0.32679	0.329594	0.328469	0.326823	0.325323	0.325211	0.311294	0.305123	0.2848	0.266258	0.263315	0.25193	0.240291	0.242261	0.238945	0.230395	0.219895	0.22141	0.216813	0.213867	0.200158	0.203646	0.201546	0.193332	0.195705	0.199379	0.201849	0.195181	0.190969	0.189295	0.187335	0.183447	0.179363	0.182692
0.0796532	0.079333	0.0957737	0.100633	0.109357	0.125464	0.14369	0.151452	0.173465	0.187102	0.193744	0.209536	0.225328	0.246016	0.253516	0.266628	0.274312	0.283422	0.274731	0.27551	0.268113	0.267661	0.261826	0.257678	0.22789	0.225654	0.21561	0.207426	0.19952	0.192881	0.186657	0.180095	0.172996	0.1749	0.172731	0.171083	0.171766	0.167489	0.163974	0.160308	0.160999	0.157536	0.161543	0.149048	0.151084	0.143516	0.142982	0.138745	0.142817	0.13933
0.260436	0.275456	0.30601	0.346065	0.362477	0.382379	0.423569	0.433704	0.508055	0.564028	0.576693	0.598343	0.619993	0.621208	0.625381	0.716011	0.703626	0.689362	0.6734	0.684771	0.661048	0.660038	0.639587	0.635944	0.596825	0.588826	0.58389	0.594597	0.591376	0.580004	0.563466	0.568949	0.562165	0.564635	0.555968	0.554344	0.54087	0.536861	0.538132	0.52984	0.53508	0.527522	0.512619	0.530568	0.52517	0.526413	0.514477	0.523358	0.512182	0.509411
0.0921822	0.086686	0.0946052	0.106533	0.122131	0.129443	0.133326	0.151191	0.171171	0.192823	0.207899	0.254258	0.300617	0.308405	0.322174	0.332194	0.333912	0.344377	0.350559	0.342379	0.341083	0.337752	0.333513	0.327447	0.308657	0.280718	0.273221	0.265536	0.265559	0.247809	0.242226	0.238638	0.230455	0.227696	0.225106	0.223165	0.218475	0.216609	0.213996	0.205494	0.209285	0.204694	0.211238	0.194977	0.199262	0.191449	0.195379	0.191104	0.192358	0.189428
0.265293	0.294922	0.306199	0.323523	0.363873	0.397959	0.393532	0.437035	0.481058	0.502433	0.505953	0.505306	0.504659	0.504394	0.508902	0.667868	0.653723	0.646223	0.630857	0.607815	0.602719	0.583083	0.578921	0.569144	0.536556	0.551721	0.555922	0.540348	0.539791	0.533448	0.528906	0.524382	0.505314	0.506704	0.500709	0.487819	0.478993	0.488492	0.481017	0.482649	0.471003	0.462216	0.458994	0.480825	0.458521	0.450748	0.44973	0.446774	0.443753	0.437933
0.0630865	0.0671153	0.0674467	0.0802879	0.0854611	0.0969129	0.108547	0.109576	0.12369	0.144611	0.161392	0.181791	0.20219	0.206339	0.217507	0.219803	0.230786	0.242886	0.24866	0.248168	0.24805	0.24312	0.238081	0.243309	0.224556	0.212104	0.206859	0.198707	0.193146	0.182018	0.182475	0.180483	0.174222	0.172481	0.170632	0.161794	0.160743	0.161613	0.157808	0.158513	0.151692	0.153137	0.152913	0.147201	0.14414	0.142126	0.140849	0.139516	0.138175	0.138547
0.156538	0.162696	0.191528	0.206463	0.230271	0.247211	0.250606	0.29333	0.317991	0.35619	0.369349	0.401795	0.434241	0.444658	0.45789	0.519627	0.520923	0.507838	0.51998	0.519074	0.503508	0.493508	0.469643	0.455787	0.441246	0.420867	0.407998	0.394074	0.381331	0.378263	0.359401	0.345702	0.340968	0.331679	0.321091	0.317248	0.302261	0.298068	0.287452	0.281778	0.278127	0.281603	0.290736	0.278978	0.277877	0.273644	0.26663	0.267164	0.263466	0.267462
Validation
Time: 0	4	8	12	16	20	24	28	32	36	40	44	48	52	56	60	64	68	72	76	80	84	88	92	96	100	104	108	112	116	120	124	128	132	136	140	144	148	152	156	160	164	168	172	176	180	184	188	192	196
0.268106	0.293625	0.3101	0.348807	0.380385	0.401146	0.435296	0.48797	0.527132	0.561777	0.553935	0.540325	0.526715	0.533933	0.549848	0.676505	0.659823	0.653982	0.627028	0.611254	0.620642	0.59617	0.576195	0.587953	0.578205	0.581254	0.583217	0.572802	0.567563	0.54291	0.544035	0.560149	0.549812	0.539745	0.534099	0.529807	0.533532	0.51791	0.515805	0.506973	0.518641	0.511736	0.497125	0.500207	0.496498	0.498247	0.487532	0.484243	0.494324	0.478915
0.227367	0.233126	0.255029	0.289496	0.360721	0.393952	0.431627	0.445014	0.522565	0.550033	0.557091	0.534154	0.511217	0.56927	0.593083	0.649671	0.631204	0.63023	0.604535	0.617562	0.592066	0.584884	0.586866	0.573313	0.521897	0.502162	0.499323	0.489848	0.478072	0.476784	0.475161	0.456258	0.453557	0.451581	0.440703	0.433323	0.430466	0.423382	0.413449	0.406376	0.411344	0.402855	0.398627	0.388236	0.382353	0.38549	0.383313	0.382928	0.373886	0.383368
0.243187	0.28003	0.282641	0.334428	0.355837	0.402938	0.475271	0.567739	0.593567	0.630991	0.646258	0.616814	0.587371	0.568962	0.597602	0.691125	0.645737	0.647273	0.615839	0.623063	0.60494	0.600805	0.573491	0.570743	0.557978	0.5616	0.551843	0.545038	0.534099	0.530367	0.5322	0.527664	0.511655	0.50881	0.505942	0.50543	0.498131	0.491827	0.486278	0.485333	0.482756	0.472502	0.480186	0.470818	0.467394	0.4688	0.463005	0.461708	0.473831	0.465598
0.07583	0.0763912	0.0803121	0.0816032	0.0918474	0.089397	0.0937601	0.10735	0.12662	0.136395	0.156354	0.16553	0.174706	0.188702	0.188647	0.175611	0.202515	0.214864	0.229259	0.214403	0.20959	0.213171	0.207394	0.212562	0.203674	0.192412	0.185572	0.185962	0.180312	0.167955	0.168164	0.160404	0.16274	0.157308	0.159376	0.1512	0.155334	0.165659	0.162735	0.158304	0.159476	0.15726	0.154146	0.157721	0.151775	0.148938	0.14999	0.149753	0.146246	0.149528
0.0799225	0.0872112	0.0952358	0.110251	0.115961	0.125055	0.126355	0.15325	0.156735	0.164764	0.200061	0.230659	0.261256	0.265424	0.278432	0.300221	0.294506	0.298397	0.308692	0.289233	0.302538	0.289616	0.29403	0.280335	0.264692	0.244984	0.235611	0.230585	0.226912	0.211714	0.208184	0.201624	0.199211	0.194755	0.18889	0.191253	0.186454	0.184245	0.182255	0.173718	0.173765	0.179204	0.183293	0.176416	0.177483	0.166326	0.173974	0.169383	0.165616	0.169741
0.154866	0.169769	0.179574	0.201822	0.224887	0.260604	0.286794	0.306056	0.320324	0.361121	0.399065	0.342375	0.285686	0.285231	0.320123	0.391213	0.419399	0.419679	0.404709	0.409001	0.387056	0.459194	0.450989	0.43553	0.410215	0.407117	0.386108	0.371942	0.363258	0.34951	0.334448	0.325926	0.316598	0.308009	0.297426	0.29488	0.287631	0.277909	0.26647	0.262158	0.258216	0.255041	0.267399	0.251477	0.247382	0.235655	0.237844	0.232121	0.235269	0.231612
0.25051	0.255038	0.298826	0.33148	0.367645	0.377685	0.396013	0.43002	0.474128	0.514191	0.499994	0.543699	0.587404	0.59582	0.589425	0.675299	0.66798	0.652248	0.62967	0.606357	0.605993	0.577209	0.579351	0.562845	0.526387	0.542171	0.53315	0.518434	0.499155	0.501683	0.501478	0.491428	0.47399	0.464965	0.462766	0.450525	0.429106	0.430206	0.428105	0.420043	0.415172	0.417718	0.405325	0.3991	0.391042	0.387619	0.384467	0.389867	0.375501	0.372393
0.0877348	0.0851113	0.0910608	0.108328	0.104705	0.115052	0.117471	0.139845	0.156244	0.16878	0.184279	0.179028	0.173777	0.213087	0.205153	0.223551	0.24904	0.252786	0.246364	0.248891	0.231681	0.250469	0.219917	0.246445	0.203333	0.223911	0.215771	0.196658	0.190554	0.184938	0.180231	0.176905	0.179498	0.170421	0.166027	0.162764	0.165085	0.156764	0.157451	0.158693	0.156345	0.156707	0.186067	0.175774	0.178231	0.17438	0.175015	0.175114	0.179569	0.177682
0.159711	0.184534	0.189402	0.202394	0.213122	0.266203	0.277146	0.297439	0.351114	0.379546	0.392974	0.36305	0.333126	0.409885	0.417853	0.390635	0.415617	0.42509	0.420261	0.415535	0.400105	0.410578	0.409807	0.391657	0.360326	0.356789	0.369466	0.366685	0.348294	0.34432	0.348304	0.330058	0.322419	0.322605	0.310685	0.305837	0.296523	0.286075	0.279413	0.282135	0.281105	0.274403	0.325294	0.312461	0.30689	0.308413	0.303118	0.307623	0.298005	0.297173
0.276375	0.313908	0.363884	0.402613	0.436957	0.462376	0.494416	0.546193	0.595035	0.627628	0.64895	0.636048	0.623146	0.638473	0.638113	0.709343	0.68481	0.656214	0.646576	0.639274	0.621483	0.611696	0.606984	0.58938	0.579254	0.557709	0.56736	0.565631	0.569999	0.556468	0.566633	0.54352	0.545313	0.546866	0.537226	0.529844	0.521428	0.521845	0.505586	0.505507	0.505849	0.512263	0.510556	0.518898	0.512578	0.50391	0.492001	0.503796	0.482672	0.493469
0.0682437	0.0647582	0.0763097	0.0852981	0.0860939	0.107603	0.103781	0.116164	0.128947	0.143712	0.152511	0.178819	0.205127	0.21892	0.224468	0.230123	0.233498	0.234896	0.235001	0.245345	0.234961	0.238602	0.236975	0.228131	0.209383	0.204109	0.193261	0.184741	0.174653	0.170919	0.167406	0.1601	0.158217	0.1585	0.152272	0.149942	0.148364	0.14665	0.15028	0.143596	0.144826	0.143782	0.142852	0.142313	0.140301	0.142899	0.141822	0.140848	0.142114	0.14177
0.246685	0.272173	0.302005	0.317016	0.322665	0.354315	0.395005	0.408023	0.444919	0.48485	0.572889	0.491025	0.409162	0.453751	0.468226	0.554592	0.612671	0.585977	0.574578	0.555829	0.541762	0.542821	0.533094	0.522278	0.490635	0.503506	0.506195	0.495554	0.469956	0.456637	0.457871	0.474158	0.440359	0.42863	0.427621	0.426376	0.410217	0.409776	0.399549	0.397203	0.391144	0.383573	0.383302	0.382338	0.380876	0.373606	0.369165	0.365687	0.359636	0.358459
0.0869139	0.0895963	0.0924216	0.100197	0.1053	0.109962	0.122142	0.127479	0.147441	0.159057	0.176938	0.167382	0.157827	0.156412	0.173346	0.212699	0.230595	0.243089	0.243386	0.239946	0.245511	0.226883	0.22619	0.238851	0.235768	0.220822	0.223286	0.209452	0.200762	0.19008	0.199095	0.193986	0.192933	0.180248	0.176478	0.177709	0.166552	0.167084	0.174782	0.167858	0.167255	0.165216	0.178979	0.169789	0.163112	0.165717	0.165022	0.162039	0.162604	0.161359
[truncated: 36 more columns]

## Sheet: two fractions of 8 Gy
All numbers represent confluence (area covered by cells / area of the total well). Thus it is unitless value between 0 and 1
All fractions are 24 hours apart starting the first time point (first radiation occur at timepoint 0, then 24h, then 48h etc.)
Due to microscopy availability reasons, some images are collected at once per 4 hours, some collected at once per 6 hours. Regardless of the imaging interval, the experiments are under the same settings
C6 collected every 4 hours
Training
Time:0	4	8	12	16	20	24	28	32	36	40	44	48	52	56	60	64	68	72	76	80	84	88	92	96	100	104	108	112	116	120	124	128	132	136	140	144	148	152	156	160	164	168	172	176	180	184	188	192	196
0.0941908	0.10747	0.118556	0.137265	0.157557	0.180224	0.173762	0.211208	0.207403	0.218542	0.219092	0.227768	0.223619	0.237853	0.225047	0.228306	0.227304	0.22089	0.220394	0.218631	0.222038	0.223556	0.217801	0.219449	0.219027	0.168266	0.180077	0.172393	0.17588	0.169262	0.175841	0.17421	0.184314	0.175659	0.1814	0.172975	0.174428	0.175207	0.173005	0.173827	0.173888	0.164872	0.165393	0.161592	0.170829	0.166059	0.166011	0.163219	0.165634	0.165798
0.0987423	0.108199	0.117199	0.134235	0.15916	0.181625	0.197217	0.206998	0.210028	0.222416	0.22368	0.232421	0.231004	0.229645	0.23333	0.237748	0.223666	0.230179	0.224831	0.215904	0.214719	0.221145	0.222251	0.207082	0.214225	0.162319	0.16777	0.181402	0.179081	0.183747	0.174461	0.18446	0.176524	0.174919	0.177696	0.176009	0.174642	0.173401	0.172007	0.173794	0.168075	0.170151	0.174977	0.175943	0.166816	0.171429	0.168776	0.161323	0.168323	0.166043
0.0609923	0.0701615	0.0724222	0.0877644	0.103046	0.116988	0.116077	0.137599	0.137406	0.144579	0.14891	0.148984	0.155578	0.151001	0.153171	0.150395	0.149236	0.153418	0.156516	0.15732	0.14907	0.157755	0.164446	0.157219	0.159234	0.124792	0.12638	0.129716	0.125907	0.123304	0.126815	0.130746	0.12586	0.127809	0.131929	0.1275	0.132976	0.132812	0.13507	0.133859	0.131353	0.129666	0.129095	0.130857	0.127981	0.129443	0.125026	0.125909	0.122768	0.128415
0.0589666	0.0569956	0.0617012	0.0683956	0.0849766	0.0921612	0.101887	0.107237	0.110419	0.114991	0.118681	0.116786	0.1249	0.120087	0.120692	0.123086	0.120242	0.120209	0.117307	0.12495	0.119261	0.122466	0.112633	0.115161	0.121719	0.117131	0.112544	0.111829	0.116609	0.113199	0.116818	0.117056	0.115183	0.114418	0.11673	0.11535	0.109911	0.108406	0.105305	0.101356	0.102137	0.101514	0.0980401	0.100003	0.0965574	0.0959743	0.0946288	0.0907778	0.0901922	0.0907712
0.0917102	0.103065	0.11184	0.123557	0.147813	0.161227	0.172101	0.17796	0.180745	0.197672	0.193168	0.199271	0.214379	0.197703	0.202215	0.196643	0.194815	0.196834	0.198524	0.183581	0.192182	0.212697	0.195271	0.188787	0.189115	0.144324	0.149708	0.155335	0.150034	0.152572	0.150515	0.156362	0.157177	0.154941	0.154609	0.157196	0.156189	0.153657	0.161794	0.172927	0.162029	0.172348	0.157804	0.153936	0.155979	0.156571	0.151616	0.164491	0.155205	0.155155
0.0260511	0.0261374	0.0289974	0.0336148	0.0396751	0.0476739	0.0479244	0.0555807	0.0533923	0.0537504	0.0564223	0.0602634	0.0579251	0.0607077	0.0626469	0.0638501	0.0606864	0.0637651	0.0618928	0.0625638	0.0626892	0.0594017	0.0607033	0.0596392	0.0584423	0.0540597	0.049677	0.0511998	0.0518613	0.0529419	0.0526278	0.049501	0.0514398	0.0502156	0.0481202	0.0479012	0.0479607	0.0470271	0.0459229	0.0444816	0.0437826	0.0419529	0.0420904	0.0423916	0.0412912	0.040356	0.0396016	0.0410499	0.0388055	0.0388399
0.0364493	0.0398989	0.0264232	0.0524632	0.0585926	0.070384	0.0717178	0.0776113	0.0816535	0.0870597	0.0904449	0.0941045	0.0966118	0.0978867	0.101926	0.098756	0.0971612	0.0987814	0.101126	0.100282	0.102229	0.0982833	0.105115	0.099893	0.101021	0.0913602	0.081699	0.0864138	0.0858345	0.0911468	0.0870301	0.0873296	0.0922048	0.0926374	0.0927294	0.0909949	0.0920228	0.0916656	0.0953246	0.0923271	0.0932836	0.0946488	0.0953574	0.0938062	0.0966994	0.0984743	0.0997822	0.10023	0.103937	0.103851
0.0991274	0.116884	0.119201	0.135184	0.162356	0.177328	0.173244	0.213727	0.218446	0.228909	0.239171	0.250092	0.229249	0.232451	0.229025	0.226333	0.236715	0.220835	0.222219	0.236867	0.234375	0.220045	0.227476	0.23256	0.216786	0.16537	0.174225	0.172505	0.175733	0.189745	0.177287	0.185673	0.186892	0.180571	0.189608	0.185963	0.184396	0.178932	0.182871	0.184248	0.179416	0.180236	0.175288	0.174613	0.178442	0.173864	0.171026	0.172656	0.171514	0.172752
0.107726	0.125563	0.128223	0.150355	0.171421	0.198863	0.197447	0.209963	0.232394	0.242183	0.256577	0.253654	0.257259	0.255555	0.251103	0.250731	0.248777	0.247439	0.250482	0.231997	0.240073	0.233608	0.233028	0.231905	0.232576	0.173373	0.172479	0.178546	0.17609	0.175247	0.178349	0.182905	0.185891	0.180282	0.181683	0.184365	0.182841	0.182692	0.177854	0.175433	0.179978	0.177196	0.171141	0.171306	0.174306	0.166385	0.170223	0.169946	0.165944	0.170216
0.0367425	0.0419077	0.0449896	0.0540904	0.0646245	0.0734156	0.073054	0.0870126	0.0912725	0.0956321	0.0956954	0.0993639	0.102686	0.0998236	0.101553	0.100341	0.0959529	0.0998048	0.0973599	0.109271	0.104698	0.102903	0.104267	0.10113	0.101312	0.0941062	0.0869008	0.0910659	0.0921466	0.0922106	0.0901123	0.0897392	0.0867627	0.0901466	0.087561	0.0858249	0.0880499	0.0834892	0.087631	0.0881235	0.0862906	0.0879143	0.0867741	0.0863314	0.0879678	0.0860875	0.0879684	0.082235	0.0811031	0.0838734
0.0190368	0.0223912	0.0258449	0.0296913	0.0356959	0.0403435	0.0435518	0.0469036	0.0475456	0.051485	0.0522732	0.0537511	0.0548588	0.0580836	0.0610884	0.0623289	0.0600832	0.0601316	0.0573381	0.0595609	0.0583118	0.0616913	0.0577627	0.0586114	0.0570138	0.0524323	0.0478509	0.0490232	0.0477159	0.048393	0.0492273	0.0489019	0.0471286	0.0474011	0.0474651	0.0473448	0.0470987	0.0457981	0.0456931	0.0432618	0.0456444	0.0441785	0.0453811	0.0456364	0.0436651	0.0440041	0.044804	0.0426153	0.0429852	0.0427353
0.0909987	0.102244	0.114754	0.129183	0.152325	0.171931	0.172631	0.189319	0.193304	0.200208	0.204913	0.213407	0.213375	0.212598	0.211879	0.215924	0.213039	0.21586	0.2108	0.205666	0.206978	0.204728	0.208318	0.202483	0.20791	0.188249	0.168588	0.169577	0.170874	0.176842	0.179021	0.170242	0.171433	0.172395	0.172274	0.172402	0.172625	0.170545	0.175462	0.173229	0.175485	0.169256	0.16624	0.167207	0.168226	0.164649	0.166493	0.164944	0.167868	0.165914
0.0168583	0.0159225	0.0197941	0.0227868	0.0248084	0.029104	0.0280803	0.0314318	0.0364	0.0378856	0.039684	0.0420513	0.0419787	0.0411995	0.0419208	0.0422719	0.0413895	0.0410588	0.0406794	0.0413644	0.0422658	0.0394236	0.039572	0.0376551	0.038624	0.0317842	0.0318908	0.0323301	0.0327862	0.0314592	0.0369523	0.0324632	0.0335387	0.0340598	0.0339038	0.0321496	0.0322289	0.0304311	0.0304759	0.0299861	0.0291117	0.0289719	0.0274972	0.0283	0.0281243	0.0276888	0.027551	0.0279406	0.0289248	0.0279689
0.0220843	0.0214092	0.0264624	0.0307834	0.0334722	0.038972	0.0380676	0.0424934	0.0488864	0.0510792	0.0531816	0.0562559	0.0564373	0.0554992	0.0566557	0.0570204	0.0559398	0.0558777	0.0556632	0.056238	0.0574314	0.0538892	0.0539927	0.051641	0.0527755	0.0482862	0.0437969	0.0444335	0.0451185	0.0432096	0.0498655	0.0444494	0.0459191	0.0468702	0.046555	0.0441423	0.0443428	0.0421197	0.0419959	0.0414261	0.0403343	0.0401153	0.0383866	0.0394169	0.0394036	0.0384802	0.0383516	0.038851	0.0401214	0.0388647
0.0264815	0.0275596	0.0312144	0.035023	0.0397343	0.0484302	0.0474314	0.0504378	0.0538965	0.0560181	0.0615363	0.0635849	0.0629639	0.0647	0.0707192	0.0674747	0.0686734	0.0690643	0.0654728	0.0651007	0.0683469	0.0679397	0.0671615	0.0663842	0.0688046	0.0645007	0.0601969	0.0596023	0.0573894	0.0589163	0.0591305	0.0577064	0.0565796	0.0555139	0.0547041	0.0541738	0.0546519	0.0537756	0.0524855	0.0498852	0.0493072	0.0490882	0.0497416	0.0471738	0.047397	0.0467231	0.0437943	0.042566	0.0431934	0.0430473
0.0871373	0.0981079	0.105192	0.125293	0.14634	0.157682	0.165496	0.186896	0.193934	0.198945	0.207357	0.211571	0.20777	0.209027	0.209048	0.213687	0.205754	0.214587	0.209605	0.202901	0.203705	0.193114	0.206684	0.204875	0.207717	0.185219	0.162721	0.166481	0.157381	0.163965	0.168216	0.178567	0.175979	0.181407	0.177193	0.171988	0.175135	0.175388	0.174747	0.167691	0.165574	0.171329	0.168745	0.168958	0.164772	0.164126	0.166097	0.167918	0.166661	0.164026
0.22694	0.264702	0.309733	0.362031	0.379558	0.373235	0.34306	0.338251	0.340762	0.350594	0.363499	0.37286	0.378674	0.377494	0.375203	0.371802	0.365661	0.363581	0.365563	0.377095	0.38072	0.376437	0.366246	0.357482	0.350145	0.361339	0.358696	0.342216	0.344424	0.345087	0.344206	0.34569	0.344064	0.33933	0.340663	0.348666	0.363339	0.378986	0.387163	0.387871	0.384802	0.384339	0.386484	0.376693	0.37705	0.387555	0.382936	0.376032	0.366842	0.361802
0.0811639	0.0931101	0.100774	0.116851	0.135474	0.156766	0.146497	0.181141	0.183985	0.198553	0.203805	0.206729	0.20703	0.209508	0.21256	0.211452	0.212722	0.214772	0.203807	0.203098	0.206343	0.199259	0.205585	0.198644	0.199345	0.155713	0.165228	0.157625	0.162471	0.155226	0.157092	0.163624	0.164782	0.164789	0.159061	0.156961	0.156074	0.159894	0.15681	0.161512	0.15753	0.154276	0.151669	0.152961	0.155166	0.153279	0.156029	0.153402	0.156815	0.156031
0.0796822	0.0905706	0.104264	0.11846	0.1362	0.155852	0.155833	0.172242	0.181661	0.190725	0.193408	0.20002	0.192899	0.20104	0.203191	0.199788	0.19487	0.197273	0.194859	0.19334	0.196306	0.200411	0.199689	0.201886	0.188667	0.175451	0.162235	0.160161	0.166533	0.172951	0.168903	0.175056	0.17771	0.17144	0.172562	0.172206	0.166259	0.178439	0.177046	0.168863	0.175528	0.16797	0.166709	0.16673	0.167136	0.166349	0.162408	0.16712	0.16838	0.162624
0.0429059	0.0510079	0.0533268	0.0624285	0.0761805	0.0848251	0.0900839	0.0957358	0.0952676	0.101936	0.102161	0.106401	0.11133	0.109558	0.111575	0.107925	0.110368	0.106452	0.111749	0.11229	0.113537	0.117674	0.115131	0.114144	0.105327	0.0998557	0.0943846	0.0934908	0.0982148	0.095689	0.103861	0.097625	0.0970963	0.0967038	0.0952768	0.0943337	0.0948124	0.0948681	0.0919298	0.0913661	0.086636	0.0901342	0.0876527	0.0867022	0.0848143	0.0865647	0.0855257	0.0843578	0.0825607	0.084361
0.0670902	0.0754089	0.0845151	0.0953176	0.113342	0.128303	0.128046	0.140929	0.143136	0.147809	0.151481	0.158067	0.157475	0.156896	0.15618	0.159147	0.156524	0.158844	0.154579	0.150602	0.151842	0.149979	0.153198	0.147749	0.152564	0.126841	0.122829	0.122701	0.123478	0.127878	0.130114	0.123519	0.12412	0.12489	0.12498	0.124743	0.124909	0.12342	0.127522	0.12534	0.127063	0.12238	0.119668	0.120174	0.121567	0.118894	0.120003	0.118916	0.12126	0.119673
0.108946	0.126755	0.137307	0.15434	0.184186	0.211045	0.203851	0.237039	0.236816	0.249975	0.24718	0.247145	0.250012	0.248532	0.250387	0.251012	0.236899	0.253245	0.238262	0.25074	0.234569	0.233104	0.248303	0.218057	0.208821	0.167711	0.187307	0.174707	0.16862	0.179194	0.173051	0.17848	0.175285	0.177326	0.182489	0.173217	0.191312	0.176053	0.161079	0.173612	0.147274	0.168958	0.168044	0.155241	0.181231	0.173501	0.175304	0.15794	0.166886	0.165586
0.154575	0.175091	0.205803	0.24671	0.277461	0.293652	0.295284	0.297762	0.309333	0.329997	0.330931	0.334056	0.339372	0.332348	0.324469	0.315737	0.334875	0.339314	0.329054	0.325331	0.32309	0.32233	0.31331	0.307478	0.304834	0.30115	0.298211	0.296019	0.291411	0.288657	0.287756	0.287457	0.289406	0.293603	0.275513	0.27519	0.292632	0.289768	0.287505	0.285844	0.28944	0.290336	0.288531	0.27968	0.277996	0.28348	0.27196	0.266806	0.268017	0.270299
0.0798132	0.0977918	0.113122	0.125805	0.135763	0.143689	0.149582	0.159438	0.167002	0.172273	0.176195	0.179014	0.18073	0.179355	0.17818	0.177204	0.180396	0.182072	0.182232	0.196314	0.202642	0.201216	0.19946	0.1953	0.188735	0.184454	0.185443	0.191704	0.192266	0.190165	0.185401	0.180724	0.177188	0.174795	0.178922	0.178616	0.173878	0.176637	0.179003	0.180977	0.176646	0.175845	0.178572	0.177489	0.178598	0.181898	0.179286	0.178683	0.18009	0.183123
0.113174	0.126295	0.135595	0.155143	0.184889	0.210599	0.206747	0.229142	0.231623	0.244129	0.250557	0.257551	0.251037	0.26723	0.266585	0.261119	0.250814	0.256123	0.251567	0.248847	0.236645	0.243707	0.240974	0.241157	0.233502	0.169868	0.186546	0.186213	0.185842	0.17986	0.187517	0.192711	0.19735	0.192597	0.196758	0.199252	0.198967	0.192029	0.186507	0.186711	0.195772	0.189491	0.189018	0.186091	0.190454	0.186052	0.189992	0.188131	0.186128	0.189141
0.0598353	0.0684331	0.0713498	0.0851135	0.0989976	0.115495	0.118378	0.132918	0.136293	0.147573	0.146387	0.148598	0.151566	0.152941	0.154877	0.149577	0.155771	0.151763	0.148703	0.151179	0.145266	0.151679	0.147497	0.150183	0.143265	0.119322	0.119722	0.123204	0.123274	0.129458	0.123665	0.126062	0.125428	0.123186	0.122392	0.124307	0.123415	0.127284	0.124988	0.122849	0.122701	0.122126	0.120596	0.119035	0.114018	0.110908	0.111809	0.107418	0.112843	0.110367
0.093218	0.109267	0.114036	0.13518	0.158738	0.177424	0.189844	0.202784	0.206263	0.220934	0.224169	0.224567	0.228606	0.231356	0.231373	0.228073	0.222374	0.224412	0.211357	0.210457	0.216786	0.227145	0.222459	0.213237	0.217238	0.160139	0.168652	0.161254	0.161771	0.180032	0.181048	0.16962	0.17012	0.17587	0.170791	0.172686	0.168514	0.174119	0.177613	0.170382	0.169999	0.169949	0.16922	0.173245	0.168344	0.170975	0.168434	0.167685	0.162797	0.169193
Validation
Time:0	4	8	12	16	20	24	28	32	36	40	44	48	52	56	60	64	68	72	76	80	84	88	92	96	100	104	108	112	116	120	124	128	132	136	140	144	148	152	156	160	164	168	172	176	180	184	188	192	196
0.114973	0.12886	0.142991	0.163776	0.191415	0.20776	0.210606	0.236329	0.243514	0.256634	0.269375	0.272374	0.265712	0.267844	0.269075	0.264035	0.263353	0.251901	0.251334	0.246049	0.25025	0.24248	0.241543	0.232133	0.232007	0.200959	0.193101	0.193827	0.202204	0.187031	0.190252	0.18768	0.195531	0.19498	0.195343	0.188556	0.187524	0.188932	0.182695	0.180531	0.180918	0.17929	0.177763	0.183792	0.18087	0.181799	0.179335	0.178857	0.1771	0.185019
0.0585143	0.066613	0.0766754	0.0876167	0.100408	0.115393	0.114212	0.127139	0.134392	0.140624	0.142421	0.147308	0.141219	0.147427	0.148721	0.146155	0.141794	0.144504	0.142094	0.141111	0.14309	0.146968	0.146505	0.148123	0.137327	0.115934	0.117191	0.11487	0.120367	0.124842	0.121898	0.126684	0.12929	0.124	0.12433	0.124336	0.119976	0.130411	0.128729	0.122374	0.127468	0.121802	0.120535	0.120862	0.12125	0.120473	0.117629	0.121458	0.122174	0.117488
0.101285	0.114672	0.126062	0.147165	0.170913	0.191911	0.199485	0.215928	0.22274	0.228445	0.235208	0.242186	0.241898	0.23754	0.239242	0.232711	0.22744	0.237556	0.231554	0.218993	0.214708	0.21093	0.225724	0.224389	0.214808	0.169734	0.171398	0.174478	0.177067	0.18218	0.174955	0.171467	0.169918	0.17592	0.165106	0.174573	0.167402	0.172387	0.168685	0.168578	0.166749	0.165245	0.160964	0.159976	0.160099	0.160019	0.16399	0.161088	0.164462	0.159676
0.0558708	0.0670376	0.081172	0.0982742	0.10537	0.11654	0.131787	0.134802	0.141629	0.152267	0.155199	0.160072	0.166885	0.169661	0.169744	0.167133	0.162533	0.155649	0.14648	0.157144	0.16246	0.16243	0.160057	0.158008	0.156283	0.150322	0.147692	0.148394	0.147097	0.145455	0.143469	0.141749	0.141456	0.142589	0.139606	0.139235	0.141474	0.143988	0.146618	0.149362	0.145441	0.145565	0.149732	0.1473	0.146076	0.146061	0.149654	0.153965	0.158996	0.158048
0.0382714	0.0411794	0.0483853	0.0565707	0.0659325	0.0745412	0.0828475	0.0908807	0.0949776	0.0953281	0.101107	0.105502	0.107362	0.11389	0.108858	0.108579	0.104818	0.111451	0.108648	0.110666	0.114024	0.10703	0.10925	0.113934	0.109136	0.100667	0.0921975	0.0902854	0.0936226	0.0956158	0.0923309	0.0993366	0.0992875	0.0980818	0.0994056	0.0995225	0.0999971	0.0980678	0.0946119	0.0979379	0.0978453	0.0971243	0.099355	0.0995056	0.0984084	0.0989317	0.101385	0.102449	0.0992754	0.0984733
0.0282128	0.0301742	0.0356676	0.0415343	0.0486814	0.0550698	0.0612444	0.0668282	0.0694689	0.0696663	0.0740233	0.0771093	0.0786073	0.0835344	0.0793403	0.0789736	0.0759236	0.0807941	0.0790688	0.0806514	0.0829379	0.0775463	0.0791357	0.0826975	0.0789141	0.0627016	0.0668511	0.0651685	0.0672598	0.0688994	0.0665096	0.071911	0.0719052	0.0709984	0.0717353	0.0717983	0.0724133	0.0706728	0.0682138	0.0705801	0.0704404	0.0700049	0.0715936	0.071636	0.0707851	0.0709382	0.0732097	0.0737206	0.0714252	0.0710003
0.117121	0.133638	0.14181	0.168096	0.188843	0.216538	0.201305	0.228987	0.234438	0.257894	0.256701	0.269541	0.257993	0.263719	0.261372	0.266699	0.263993	0.257927	0.240944	0.247613	0.239064	0.246446	0.242938	0.230841	0.234764	0.17488	0.176845	0.184108	0.185284	0.188146	0.200144	0.192639	0.194091	0.197777	0.188789	0.190971	0.183526	0.175719	0.186592	0.193821	0.179649	0.172104	0.175799	0.18648	0.176063	0.183338	0.177477	0.179024	0.170576	0.174824
0.150041	0.170096	0.1993	0.237652	0.233775	0.241073	0.259544	0.262605	0.270959	0.284606	0.297529	0.299166	0.289517	0.294216	0.303253	0.316629	0.31522	0.306914	0.291712	0.289145	0.281184	0.267829	0.272681	0.274805	0.274203	0.263847	0.258709	0.25879	0.257581	0.257979	0.259984	0.264343	0.261359	0.251033	0.243958	0.252363	0.276248	0.273293	0.272534	0.273971	0.274132	0.272571	0.269287	0.26505	0.261951	0.259993	0.259211	0.257894	0.256041	0.255672
0.0655793	0.0805803	0.0932404	0.10356	0.111071	0.117381	0.122489	0.130576	0.13671	0.140892	0.144215	0.146715	0.148391	0.147018	0.145827	0.144817	0.147559	0.149062	0.149323	0.161408	0.166802	0.165506	0.164643	0.161408	0.155801	0.152796	0.153853	0.158971	0.159672	0.15799	0.153927	0.150224	0.147426	0.145532	0.14867	0.148858	0.146096	0.148451	0.150389	0.151911	0.148179	0.147615	0.150221	0.149333	0.150423	0.153489	0.151103	0.150506	0.151696	0.154614
9L collected every 4 hours
Training
Time: 0	4	8	12	16	20	24	28	32	36	40	44	48	52	56	60	64	68	72	76	80	84	88	92	96	100	104	108	112	116	120	124	128	132	136	140	144	148	152	156	160	164	168	172	176	180	184	188	192	196
0.329893	0.351416	0.395878	0.435228	0.474578	0.49428	0.537193	0.564155	0.575803	0.611073	0.629192	0.644027	0.6429	0.636516	0.627348	0.605903	0.603824	0.589411	0.572949	0.558187	0.530553	0.52381	0.503031	0.499401	0.470628	0.466794	0.450251	0.443635	0.439547	0.422587	0.417908	0.403981	0.399859	0.391533	0.386586	0.390818	0.383394	0.377475	0.369291	0.36247	0.359117	0.339354	0.347285	0.345567	0.3523	0.32748	0.324784	0.329707	0.322218	0.326302
0.164994	0.142939	0.156681	0.176334	0.195987	0.191684	0.232169	0.230195	0.240133	0.264679	0.284785	0.29187	0.329717	0.329169	0.337868	0.312942	0.344832	0.326957	0.326082	0.301747	0.300555	0.27941	0.291735	0.281673	0.259016	0.247355	0.236991	0.226558	0.214892	0.203408	0.196036	0.196208	0.190999	0.181051	0.185257	0.180683	0.178767	0.176425	0.173921	0.17366	0.171775	0.178243	0.176501	0.164369	0.162014	0.163235	0.161158	0.16367	0.159886	0.153752
0.107067	0.106742	0.120623	0.129735	0.138847	0.155401	0.159334	0.167533	0.185027	0.200326	0.205565	0.219395	0.226085	0.235148	0.239828	0.242086	0.245747	0.24708	0.244071	0.242695	0.23442	0.223899	0.209225	0.209495	0.191703	0.18041	0.181164	0.165134	0.166722	0.158409	0.150744	0.146697	0.143771	0.136772	0.135378	0.134008	0.133274	0.133181	0.128996	0.122515	0.12328	0.124466	0.122774	0.115789	0.118223	0.119635	0.121871	0.11672	0.112682	0.108162
0.266616	0.2869	0.327231	0.351904	0.376578	0.426274	0.435805	0.459394	0.495265	0.509793	0.527585	0.554424	0.571417	0.570146	0.570125	0.561901	0.556852	0.53501	0.50203	0.484748	0.469416	0.453885	0.438381	0.440376	0.397082	0.383525	0.36595	0.353114	0.356862	0.339045	0.333925	0.326555	0.324651	0.310639	0.301784	0.303074	0.296304	0.285137	0.286887	0.275885	0.271653	0.27764	0.263602	0.253497	0.255286	0.249577	0.255781	0.255934	0.251455	0.253575
0.291278	0.298077	0.322739	0.35234	0.38194	0.408495	0.438165	0.448426	0.458008	0.502578	0.532943	0.537948	0.548616	0.552609	0.568708	0.559461	0.53836	0.528595	0.511665	0.495	0.478372	0.485937	0.454681	0.451307	0.404833	0.408451	0.398508	0.382101	0.363623	0.3544	0.358406	0.342456	0.334182	0.335027	0.324166	0.32674	0.318794	0.305846	0.306548	0.298961	0.299116	0.29922	0.294834	0.284915	0.274974	0.298439	0.283554	0.267515	0.275996	0.271008
0.0670526	0.0720501	0.0775136	0.0843545	0.0911955	0.101761	0.107889	0.109406	0.129813	0.13308	0.141051	0.157498	0.15843	0.155972	0.158376	0.170064	0.17242	0.175851	0.172317	0.165583	0.170166	0.168694	0.163708	0.157091	0.165712	0.150966	0.14692	0.137593	0.129878	0.127635	0.130641	0.12018	0.121038	0.11162	0.115083	0.114402	0.110842	0.109523	0.107295	0.107226	0.105073	0.106135	0.102135	0.0996899	0.100191	0.0989594	0.0983024	0.10148	0.103722	0.0968907
0.352806	0.365673	0.410311	0.450145	0.48998	0.521076	0.533097	0.567342	0.580185	0.629662	0.640996	0.642354	0.642684	0.638774	0.647563	0.637572	0.618271	0.612326	0.595966	0.580139	0.567959	0.550252	0.52314	0.523635	0.477509	0.490847	0.474083	0.475225	0.454196	0.456379	0.440902	0.432776	0.448339	0.432659	0.429727	0.407792	0.414793	0.403026	0.398297	0.395562	0.389192	0.384178	0.382083	0.368474	0.391856	0.387567	0.373772	0.375675	0.381101	0.36172
0.170105	0.167761	0.184393	0.1996	0.214806	0.253383	0.26794	0.267887	0.295119	0.297194	0.312063	0.343362	0.360076	0.368804	0.359154	0.360933	0.357847	0.353638	0.340136	0.337805	0.335601	0.330178	0.317547	0.299354	0.27055	0.25581	0.247464	0.23272	0.222835	0.218762	0.206313	0.202773	0.200655	0.198686	0.199853	0.186105	0.195667	0.19605	0.190966	0.18781	0.183021	0.182725	0.178668	0.175791	0.175867	0.179135	0.172645	0.175071	0.174603	0.173308
0.104983	0.110653	0.119924	0.124169	0.128414	0.157762	0.16338	0.168395	0.179504	0.199206	0.201467	0.223021	0.237665	0.229171	0.237969	0.244006	0.23948	0.2392	0.23558	0.238759	0.236194	0.230614	0.220544	0.220159	0.216094	0.197979	0.194445	0.185635	0.183469	0.175443	0.169233	0.165005	0.166519	0.159425	0.163926	0.155644	0.149148	0.15468	0.150794	0.149003	0.143216	0.142684	0.14813	0.148285	0.141102	0.141543	0.139611	0.140235	0.141257	0.140169
0.0606871	0.0653837	0.0670564	0.077253	0.0874496	0.0964934	0.097308	0.104734	0.105008	0.107707	0.127461	0.130734	0.148628	0.140629	0.145027	0.151867	0.146804	0.154929	0.155654	0.149967	0.146573	0.143733	0.141706	0.13745	0.142145	0.125526	0.121714	0.114438	0.110172	0.115042	0.10598	0.107132	0.105063	0.100002	0.102075	0.100615	0.0974617	0.0962814	0.0971612	0.097944	0.0899913	0.0942165	0.0963508	0.0882619	0.0902584	0.0893388	0.0891471	0.0841984	0.0884017	0.0863062
0.319916	0.350167	0.391977	0.42855	0.465122	0.490933	0.527005	0.541809	0.583543	0.612321	0.62722	0.627638	0.661153	0.631013	0.619477	0.627367	0.608412	0.573595	0.576742	0.558379	0.556479	0.543945	0.539975	0.525172	0.49832	0.493242	0.48057	0.476702	0.468495	0.458526	0.45385	0.450128	0.450326	0.44978	0.447105	0.422251	0.424382	0.4251	0.41233	0.414341	0.412066	0.401489	0.403051	0.396252	0.398059	0.397579	0.395168	0.396029	0.394635	0.380988
0.309071	0.298829	0.344689	0.38873	0.432772	0.480536	0.50975	0.514183	0.555053	0.575106	0.592216	0.601209	0.620226	0.607115	0.611911	0.586337	0.591232	0.579868	0.568697	0.543732	0.52709	0.510015	0.497636	0.472554	0.416977	0.404466	0.4	0.390551	0.382058	0.380636	0.373337	0.354896	0.354046	0.341539	0.33548	0.335265	0.327492	0.318841	0.309529	0.304034	0.294298	0.294972	0.304803	0.287794	0.283215	0.292922	0.274701	0.266545	0.266754	0.262929
0.277362	0.305561	0.325782	0.35306	0.380338	0.41676	0.425196	0.438909	0.481462	0.497536	0.51973	0.564244	0.567896	0.570242	0.568314	0.552149	0.562326	0.549376	0.546671	0.53245	0.511882	0.506758	0.48336	0.481432	0.42544	0.412683	0.407597	0.403457	0.395712	0.385307	0.373391	0.360501	0.374708	0.36021	0.346965	0.350824	0.338417	0.348857	0.337153	0.333282	0.31998	0.319327	0.322603	0.304805	0.313579	0.300633	0.315669	0.29915	0.292598	0.294701
0.0639115	0.0670182	0.0609229	0.0673969	0.0738708	0.0850435	0.0963355	0.0944091	0.103859	0.109594	0.123312	0.122226	0.142477	0.135763	0.137262	0.146866	0.159679	0.156523	0.144906	0.141144	0.145679	0.154187	0.14399	0.141318	0.13296	0.127399	0.118436	0.115603	0.119481	0.11466	0.113624	0.106348	0.104358	0.106365	0.103963	0.0917143	0.0958049	0.0920237	0.0927071	0.0898789	0.0936044	0.0921049	0.0869142	0.0884558	0.0834975	0.0828682	0.0814374	0.080696	0.0772172	0.0793273
0.0587597	0.0602818	0.0606813	0.0696643	0.0786474	0.0865828	0.0991558	0.0952367	0.112612	0.11293	0.117403	0.133282	0.143054	0.135677	0.14555	0.140819	0.152135	0.146409	0.139606	0.14873	0.139574	0.151879	0.142813	0.139682	0.115513	0.107081	0.112742	0.10418	0.106154	0.103623	0.10352	0.100784	0.0917834	0.0946832	0.106806	0.110366	0.0941144	0.0919263	0.0920871	0.0979812	0.0983874	0.102339	0.101028	0.102105	0.106239	0.0953478	0.103986	0.108446	0.112548	0.105104
0.1208	0.111445	0.128263	0.132475	0.136687	0.159033	0.167069	0.186117	0.190517	0.200084	0.219595	0.228987	0.263812	0.249085	0.246907	0.250264	0.248615	0.265595	0.242002	0.238759	0.247241	0.245074	0.232411	0.230402	0.193249	0.183691	0.176244	0.172724	0.166764	0.166343	0.166293	0.156583	0.158492	0.15308	0.148873	0.145373	0.143203	0.140524	0.13414	0.139824	0.137611	0.135233	0.137677	0.128362	0.131501	0.123885	0.130672	0.132797	0.130215	0.132002
0.0679678	0.0726778	0.0719017	0.0748046	0.0777074	0.0926934	0.0951594	0.0968429	0.106682	0.11794	0.117671	0.133895	0.144662	0.144251	0.139669	0.149686	0.143434	0.15565	0.149875	0.15059	0.148532	0.146629	0.147852	0.140476	0.129522	0.12438	0.119906	0.112776	0.107504	0.107799	0.105344	0.10279	0.104649	0.0959988	0.0982674	0.0962881	0.0959988	0.0932454	0.0950868	0.0898863	0.0953803	0.0891631	0.0907116	0.0912076	0.0915497	0.0931731	0.0925349	0.0895135	0.0921074	0.0907247
0.0701504	0.0650454	0.0650428	0.0687575	0.0724722	0.0881371	0.102728	0.100907	0.113548	0.107712	0.1204	0.136223	0.138174	0.135447	0.140524	0.144936	0.143174	0.146349	0.154037	0.148453	0.144297	0.138943	0.135674	0.133584	0.137008	0.128078	0.11683	0.110211	0.101565	0.0941965	0.0932899	0.0855369	0.0898356	0.0867719	0.0827653	0.0810175	0.0771516	0.0793193	0.0774015	0.0767054	0.0773121	0.0777332	0.0770727	0.0789883	0.0709618	0.0753264	0.0743849	0.0743928	0.074263	0.0718193
0.0623846	0.0656371	0.0682619	0.076935	0.0856082	0.0916602	0.0978621	0.0997602	0.119579	0.126683	0.135943	0.137864	0.149062	0.138828	0.146396	0.151404	0.152158	0.154165	0.156017	0.152787	0.153433	0.15238	0.151284	0.139089	0.127635	0.120429	0.117047	0.112669	0.113535	0.109582	0.108973	0.105322	0.0965545	0.104132	0.0996479	0.0977476	0.094369	0.0883425	0.0887913	0.0889377	0.0873659	0.0961178	0.0854961	0.0810337	0.0806502	0.0896956	0.082038	0.0908243	0.0892048	0.0876231
0.10528	0.099752	0.113639	0.123205	0.132771	0.135446	0.154455	0.158753	0.165163	0.184645	0.189776	0.194021	0.219302	0.221279	0.216974	0.216465	0.228012	0.211582	0.209826	0.217582	0.216273	0.209341	0.212138	0.201888	0.180685	0.182144	0.171453	0.166699	0.155919	0.151212	0.146952	0.139232	0.138376	0.139238	0.137063	0.134986	0.131991	0.130513	0.127468	0.127579	0.127016	0.121211	0.121592	0.117981	0.117013	0.115629	0.108671	0.114601	0.111697	0.10943
0.0577344	0.0575619	0.0659984	0.072274	0.0785496	0.0898551	0.100538	0.0981015	0.114856	0.120509	0.129138	0.136872	0.147923	0.141319	0.135796	0.154663	0.155814	0.151543	0.157766	0.152462	0.150064	0.148444	0.139584	0.140545	0.137192	0.125971	0.114493	0.113866	0.117856	0.109527	0.115099	0.109506	0.102202	0.106001	0.108401	0.109665	0.107427	0.102535	0.101823	0.101889	0.100893	0.0929083	0.100026	0.0947271	0.0913919	0.0941729	0.0933482	0.0899337	0.0875562	0.0872997
0.288478	0.322105	0.323192	0.361993	0.400794	0.434712	0.463945	0.486522	0.524	0.545621	0.577308	0.573934	0.584556	0.584814	0.586123	0.577511	0.581174	0.556915	0.538311	0.51984	0.500844	0.493188	0.470004	0.464206	0.433545	0.418645	0.406837	0.396166	0.38597	0.380928	0.370714	0.36461	0.359	0.348581	0.344828	0.329941	0.324444	0.315645	0.308926	0.30749	0.305094	0.301597	0.292332	0.285444	0.280211	0.277293	0.277582	0.27465	0.270385	0.262264
0.328117	0.338468	0.384747	0.422285	0.459823	0.489912	0.510912	0.533968	0.556389	0.585852	0.607813	0.632276	0.642307	0.632751	0.632721	0.611108	0.611599	0.584338	0.569282	0.556269	0.536458	0.532755	0.503313	0.501877	0.465586	0.468289	0.468432	0.447712	0.458785	0.448866	0.437718	0.445511	0.436359	0.432046	0.427042	0.424001	0.410593	0.409255	0.404015	0.405364	0.408682	0.40578	0.396963	0.399386	0.393526	0.393571	0.391657	0.381564	0.386269	0.38777
0.169165	0.184683	0.200968	0.219698	0.238429	0.267527	0.28539	0.297682	0.305396	0.354897	0.364647	0.38848	0.394651	0.382092	0.402965	0.392367	0.396488	0.384504	0.368727	0.361766	0.35524	0.359348	0.328332	0.315934	0.289884	0.277705	0.274345	0.253966	0.244837	0.234065	0.226221	0.21395	0.206808	0.200183	0.194947	0.191193	0.184698	0.184357	0.177496	0.180576	0.177831	0.173866	0.169914	0.168006	0.158238	0.158161	0.153435	0.151003	0.167372	0.150919
0.310714	0.338436	0.37735	0.420336	0.463323	0.490693	0.544656	0.556196	0.587702	0.624036	0.625287	0.631331	0.653183	0.647622	0.636377	0.636262	0.623379	0.597443	0.583009	0.575101	0.559859	0.538642	0.525866	0.515245	0.471155	0.466283	0.460459	0.453275	0.449948	0.430958	0.437615	0.421418	0.418608	0.411003	0.397385	0.398432	0.402868	0.385003	0.383884	0.381522	0.375549	0.375379	0.37998	0.37359	0.375857	0.365322	0.364444	0.361895	0.356183	0.36677
0.0847414	0.0778478	0.0805442	0.0864334	0.0923226	0.104337	0.114471	0.119999	0.127213	0.127605	0.148215	0.151965	0.159955	0.152704	0.168789	0.172041	0.170409	0.17899	0.169671	0.167531	0.163909	0.162119	0.161122	0.154729	0.137424	0.131608	0.126137	0.120132	0.116452	0.11722	0.112074	0.110998	0.107524	0.10868	0.108335	0.105664	0.0984962	0.101353	0.0995078	0.0987146	0.0964727	0.0944072	0.0974678	0.0908151	0.0918977	0.0918719	0.0932801	0.0946326	0.0906588	0.0914278
0.163603	0.182385	0.190568	0.2172	0.243832	0.267679	0.293204	0.313536	0.338862	0.342726	0.36434	0.382001	0.396738	0.398163	0.398597	0.39946	0.410797	0.39311	0.380224	0.383246	0.353024	0.362178	0.347105	0.331859	0.284586	0.277829	0.27041	0.263106	0.255472	0.244972	0.229415	0.231138	0.228866	0.22644	0.219699	0.213108	0.211053	0.205226	0.202809	0.19984	0.202095	0.200937	0.204231	0.200712	0.196839	0.201467	0.197087	0.203808	0.191914	0.192326
0.175653	0.184398	0.204751	0.21556	0.22637	0.273578	0.274465	0.29148	0.329528	0.340836	0.361645	0.379331	0.390055	0.391004	0.401531	0.399384	0.404273	0.383392	0.378828	0.350634	0.357538	0.336018	0.329535	0.315062	0.275055	0.251039	0.243381	0.23451	0.229929	0.218551	0.207757	0.200015	0.19577	0.190759	0.184745	0.182595	0.179353	0.176349	0.175073	0.1728	0.173874	0.171814	0.169992	0.167773	0.166787	0.164576	0.166579	0.161951	0.159213	0.159528
0.282344	0.300909	0.315244	0.347256	0.379268	0.433123	0.446774	0.446004	0.496947	0.525374	0.538503	0.545127	0.583051	0.572649	0.568059	0.557567	0.545493	0.527889	0.517101	0.491204	0.478068	0.468351	0.448542	0.431303	0.406712	0.403524	0.38609	0.374642	0.363288	0.345964	0.343928	0.332854	0.330925	0.327299	0.320302	0.318833	0.316132	0.309194	0.301043	0.300691	0.291761	0.287133	0.297025	0.287537	0.28219	0.274614	0.276949	0.282813	0.284846	0.277293
0.278179	0.295245	0.325232	0.367958	0.410683	0.439313	0.452381	0.492364	0.511275	0.537871	0.567849	0.587092	0.591545	0.587066	0.585055	0.568953	0.569344	0.561254	0.55308	0.526767	0.51028	0.500416	0.485729	0.466161	0.424397	0.41477	0.399643	0.388247	0.377575	0.377196	0.364845	0.35756	0.341657	0.341964	0.339946	0.329772	0.322087	0.317552	0.304644	0.303263	0.295846	0.289493	0.293981	0.285268	0.281045	0.277672	0.2774	0.274615	0.267065	0.261147
0.174028	0.176503	0.187189	0.212231	0.237272	0.246217	0.27356	0.29696	0.297315	0.316914	0.348516	0.359892	0.385554	0.364602	0.385157	0.372931	0.378437	0.360895	0.357423	0.326821	0.321918	0.313418	0.305095	0.295958	0.237093	0.224748	0.212854	0.203921	0.18892	0.188774	0.190222	0.181489	0.175507	0.178503	0.1701	0.167859	0.162422	0.160039	0.162113	0.153738	0.152459	0.15379	0.147305	0.142242	0.136316	0.139157	0.140739	0.141043	0.137636	0.140625
0.111956	0.113319	0.122107	0.130804	0.1395	0.155805	0.175364	0.185584	0.180432	0.202347	0.225026	0.244422	0.240755	0.25472	0.253744	0.26205	0.267448	0.261046	0.254674	0.248726	0.24713	0.225559	0.237213	0.22326	0.199469	0.187702	0.174362	0.171272	0.165243	0.16496	0.154334	0.147812	0.145334	0.14018	0.13679	0.134023	0.132235	0.126558	0.127248	0.121023	0.11939	0.117104	0.11679	0.113931	0.111503	0.112713	0.109901	0.110326	0.107748	0.105055
0.306555	0.320572	0.357755	0.390515	0.423275	0.456255	0.50679	0.507173	0.537667	0.58576	0.576082	0.59875	0.63297	0.620169	0.622844	0.593775	0.576828	0.569449	0.549699	0.523394	0.500833	0.497726	0.467327	0.454452	0.415332	0.419411	0.387417	0.387831	0.377918	0.369268	0.356672	0.351145	0.338564	0.33629	0.324887	0.327768	0.318685	0.311964	0.308223	0.305004	0.29305	0.29248	0.295674	0.285082	0.28371	0.275342	0.278149	0.279693	0.273882	0.277812
0.165224	0.161754	0.170118	0.183985	0.197853	0.209073	0.224501	0.24814	0.263051	0.273338	0.294908	0.308458	0.34472	0.347431	0.35036	0.340289	0.335684	0.331805	0.342114	0.320533	0.313491	0.302663	0.294516	0.29188	0.248587	0.241438	0.233902	0.214688	0.200579	0.206038	0.18461	0.17845	0.185192	0.181367	0.176528	0.175207	0.169546	0.165917	0.161277	0.174293	0.158041	0.154247	0.155447	0.146999	0.150761	0.149072	0.15024	0.15022	0.145202	0.143606
0.335995	0.327317	0.40102	0.439737	0.478455	0.516258	0.544104	0.561944	0.585616	0.620255	0.625973	0.645263	0.678648	0.644048	0.643694	0.618892	0.590604	0.584097	0.567545	0.555958	0.548216	0.531739	0.518924	0.498969	0.47758	0.476755	0.463539	0.451732	0.454484	0.438441	0.432277	0.427024	0.42016	0.407934	0.406414	0.397497	0.394097	0.390934	0.386388	0.377934	0.373646	0.369875	0.37904	0.37447	0.366845	0.360376	0.358576	0.358217	0.354905	0.355645
0.176399	0.185077	0.196047	0.220913	0.245778	0.269928	0.288378	0.285566	0.317958	0.35332	0.362663	0.37428	0.403791	0.396683	0.395751	0.413543	0.385801	0.384683	0.376385	0.350553	0.352857	0.331259	0.314416	0.311464	0.258378	0.245548	0.236863	0.228877	0.213939	0.205721	0.194397	0.192295	0.185172	0.185391	0.17561	0.173573	0.173843	0.171163	0.164507	0.164759	0.156461	0.154611	0.148476	0.148565	0.147496	0.14687	0.149434	0.148249	0.139974	0.144908
0.126246	0.111215	0.131766	0.136872	0.141977	0.153514	0.188537	0.179639	0.200063	0.220126	0.22111	0.233661	0.263913	0.245785	0.268043	0.270236	0.269035	0.251923	0.267194	0.251107	0.240533	0.240792	0.238777	0.237944	0.207648	0.20177	0.196189	0.18658	0.17923	0.176632	0.174748	0.17567	0.161243	0.164455	0.160111	0.163841	0.14981	0.154287	0.152497	0.152175	0.140159	0.147265	0.164962	0.141285	0.133297	0.141115	0.144956	0.134709	0.131891	0.133253
0.163165	0.170703	0.177793	0.206519	0.235245	0.234416	0.262556	0.279729	0.309269	0.345407	0.351798	0.36012	0.383399	0.378017	0.391072	0.377495	0.383289	0.37161	0.367395	0.356551	0.349864	0.343737	0.328026	0.314168	0.282161	0.267232	0.256157	0.254147	0.233695	0.225529	0.220827	0.223294	0.21788	0.209342	0.207394	0.212225	0.205969	0.200658	0.198432	0.193412	0.188333	0.195438	0.187536	0.184974	0.180694	0.181277	0.182793	0.181507	0.178027	0.176322
0.133616	0.136898	0.152505	0.167586	0.182666	0.192158	0.209405	0.225153	0.244233	0.249277	0.275403	0.292062	0.30586	0.313934	0.314569	0.298432	0.313135	0.315049	0.314249	0.301786	0.296546	0.291626	0.280673	0.271818	0.24715	0.228578	0.219529	0.215925	0.205205	0.195015	0.186943	0.182333	0.179368	0.175761	0.171092	0.166858	0.166036	0.162126	0.164416	0.163173	0.155924	0.156286	0.153803	0.147114	0.150201	0.146371	0.146257	0.148525	0.143555	0.145243
0.100692	0.109039	0.113152	0.125272	0.137392	0.153748	0.164764	0.171077	0.186659	0.202285	0.212048	0.217672	0.227626	0.234554	0.231229	0.239863	0.241551	0.228202	0.229509	0.227175	0.22246	0.211898	0.202204	0.195226	0.181079	0.169527	0.160936	0.153818	0.144066	0.140638	0.138149	0.131571	0.125812	0.125093	0.123611	0.124461	0.118398	0.114663	0.105013	0.110334	0.106535	0.10332	0.103739	0.101021	0.0958759	0.10169	0.0995734	0.096283	0.0950537	0.0934838
0.334302	0.349869	0.398302	0.440492	0.482681	0.516482	0.525716	0.577156	0.604164	0.61625	0.628091	0.62953	0.663795	0.651547	0.635806	0.634988	0.610926	0.602905	0.582993	0.579394	0.56025	0.547901	0.529011	0.521745	0.485577	0.479995	0.472089	0.465022	0.457961	0.451921	0.435638	0.435097	0.420869	0.418576	0.409215	0.403522	0.404621	0.397266	0.380849	0.390602	0.377303	0.370677	0.379939	0.370715	0.371939	0.367946	0.371197	0.371044	0.363772	0.365979
0.116075	0.117091	0.121331	0.129215	0.137098	0.158984	0.16235	0.17476	0.185898	0.198488	0.202974	0.218012	0.240917	0.237921	0.242767	0.249073	0.244529	0.239008	0.239252	0.226511	0.226695	0.21892	0.217602	0.205615	0.17609	0.164544	0.158779	0.153048	0.151236	0.14065	0.134746	0.130311	0.128714	0.12854	0.123269	0.121936	0.118792	0.118485	0.114381	0.116145	0.113775	0.112402	0.107237	0.105394	0.105135	0.102458	0.104055	0.102283	0.100278	0.100149
0.338353	0.348348	0.397064	0.429191	0.461319	0.49397	0.532021	0.538988	0.578241	0.601617	0.636237	0.630044	0.657431	0.639135	0.638888	0.627931	0.60993	0.582476	0.567266	0.56436	0.542488	0.519212	0.512813	0.515032	0.486723	0.486399	0.491284	0.478077	0.476258	0.463319	0.462946	0.46336	0.446198	0.448917	0.445144	0.4384	0.428972	0.429377	0.42679	0.426152	0.41658	0.412558	0.42316	0.402206	0.408536	0.407746	0.404698	0.410934	0.397942	0.404107
0.065102	0.0660958	0.0730964	0.0816677	0.0902389	0.101205	0.100358	0.0962123	0.105683	0.124218	0.126488	0.130328	0.136202	0.143048	0.145676	0.1491	0.161743	0.152122	0.144274	0.153506	0.147905	0.147486	0.149127	0.148067	0.117796	0.118468	0.110023	0.112692	0.1101	0.107066	0.100654	0.0971211	0.0989858	0.0937919	0.0963725	0.0956241	0.0959042	0.0918073	0.091269	0.0897768	0.0838135	0.0883008	0.0887578	0.0880359	0.0848398	0.0872997	0.0822984	0.0842461	0.0847853	0.0840583
0.195689	0.190118	0.207917	0.22563	0.243344	0.269249	0.294339	0.31732	0.343168	0.361715	0.369078	0.395219	0.417023	0.416257	0.42515	0.429355	0.424457	0.4162	0.405088	0.374679	0.377544	0.36792	0.349661	0.339077	0.290245	0.270934	0.262019	0.25014	0.236913	0.22478	0.214101	0.205676	0.20077	0.196167	0.187551	0.184959	0.179569	0.176418	0.171795	0.165708	0.165895	0.160346	0.161099	0.160001	0.159439	0.155599	0.150738	0.150518	0.150511	0.145751
Validation
Time: 0	4	8	12	16	20	24	28	32	36	40	44	48	52	56	60	64	68	72	76	80	84	88	92	96	100	104	108	112	116	120	124	128	132	136	140	144	148	152	156	160	164	168	172	176	180	184	188	192	196
0.345846	0.358316	0.387695	0.432407	0.477119	0.523172	0.542712	0.593733	0.613593	0.636485	0.660967	0.66802	0.675402	0.674815	0.675793	0.639377	0.631646	0.615895	0.594776	0.585538	0.568747	0.561245	0.547924	0.53159	0.501545	0.493624	0.495469	0.474067	0.468918	0.452361	0.447112	0.43869	0.434534	0.427918	0.420083	0.41416	0.398044	0.395051	0.384737	0.388739	0.380349	0.385702	0.372183	0.381409	0.37307	0.371144	0.367644	0.369912	0.365097	0.366371
0.29487	0.317107	0.34063	0.389445	0.43826	0.477754	0.50496	0.517696	0.549824	0.562834	0.597953	0.625601	0.641468	0.62925	0.621882	0.60903	0.590414	0.575399	0.558853	0.519842	0.513866	0.491799	0.480406	0.455244	0.424885	0.408698	0.401392	0.385968	0.370649	0.362147	0.349854	0.340007	0.334965	0.328085	0.32257	0.31388	0.302109	0.298481	0.288956	0.29019	0.282342	0.276118	0.274494	0.267802	0.264916	0.263304	0.258577	0.258888	0.251552	0.247461
0.320633	0.347956	0.385734	0.422846	0.459958	0.485948	0.529197	0.534742	0.592472	0.601942	0.602663	0.615597	0.642258	0.655588	0.646773	0.621766	0.600862	0.600191	0.583549	0.56809	0.533464	0.541542	0.510522	0.508735	0.479216	0.473554	0.467938	0.455342	0.43972	0.441216	0.432434	0.419849	0.420837	0.411497	0.392026	0.396178	0.387458	0.384682	0.389073	0.38318	0.363659	0.372143	0.362777	0.376329	0.369391	0.367928	0.364373	0.345118	0.360611	0.347652
0.0959517	0.0956037	0.105165	0.118119	0.131074	0.145699	0.151422	0.167746	0.171817	0.174115	0.197512	0.217587	0.233567	0.235352	0.237383	0.249547	0.243673	0.256365	0.236407	0.245031	0.241464	0.231822	0.224919	0.223475	0.19627	0.188338	0.184228	0.180036	0.174963	0.163601	0.169164	0.163445	0.160756	0.155276	0.159706	0.148957	0.144528	0.142489	0.141201	0.140111	0.138385	0.13705	0.144397	0.132693	0.130955	0.131691	0.130035	0.130011	0.12526	0.123274
0.101158	0.113099	0.117855	0.128277	0.138699	0.156422	0.173178	0.176616	0.195805	0.208476	0.22132	0.234658	0.246146	0.251013	0.261814	0.251234	0.25077	0.255343	0.253467	0.251454	0.24898	0.235325	0.234464	0.224203	0.201995	0.196089	0.186087	0.177651	0.17252	0.16865	0.158286	0.152465	0.14967	0.149425	0.148863	0.14244	0.143484	0.141712	0.135843	0.139524	0.138738	0.137504	0.135445	0.13058	0.13109	0.128725	0.128382	0.127774	0.127806	0.128116
0.280376	0.304141	0.333323	0.376861	0.4204	0.441264	0.441988	0.464722	0.479704	0.521156	0.557131	0.53732	0.576784	0.575599	0.564267	0.543238	0.532044	0.515194	0.496255	0.4798	0.463778	0.453574	0.438283	0.426895	0.403826	0.386515	0.373847	0.362292	0.343847	0.341879	0.341152	0.339011	0.329531	0.324209	0.316261	0.307739	0.307695	0.295805	0.289472	0.286756	0.280725	0.275835	0.279774	0.264189	0.263947	0.262767	0.253145	0.256051	0.257705	0.25011
0.185211	0.192923	0.204049	0.219335	0.234622	0.263894	0.279053	0.292645	0.314142	0.34965	0.353461	0.37835	0.408441	0.391439	0.397545	0.392315	0.383571	0.392395	0.385251	0.38452	0.364246	0.349753	0.347328	0.333819	0.293216	0.272064	0.272554	0.257349	0.245137	0.244489	0.233573	0.219869	0.212741	0.206928	0.209871	0.201438	0.197353	0.198704	0.187284	0.181819	0.185504	0.18201	0.182582	0.172163	0.169783	0.175976	0.171013	0.173182	0.170756	0.16624
0.333195	0.357627	0.373453	0.417161	0.46087	0.474598	0.542631	0.541118	0.583935	0.605982	0.635738	0.650859	0.661618	0.643497	0.655077	0.637716	0.606784	0.586668	0.589409	0.570203	0.559478	0.534391	0.528796	0.518356	0.471999	0.479472	0.478747	0.475619	0.4635	0.456884	0.453916	0.442084	0.434381	0.431388	0.419131	0.427056	0.416226	0.411532	0.397818	0.400185	0.392628	0.392605	0.394279	0.387925	0.398919	0.390682	0.39064	0.385491	0.387439	0.390872
0.107018	0.109629	0.116862	0.128412	0.139962	0.158012	0.17085	0.18137	0.199547	0.200543	0.209671	0.226253	0.241014	0.231017	0.247207	0.23633	0.247286	0.243913	0.246446	0.244678	0.232321	0.216451	0.213516	0.221108	0.19442	0.180167	0.169742	0.170628	0.16128	0.157421	0.156147	0.155086	0.147873	0.150962	0.150344	0.146675	0.143065	0.148676	0.144886	0.135161	0.136188	0.128689	0.134841	0.125172	0.124421	0.125357	0.125952	0.125292	0.126348	0.124444
0.198114	0.19967	0.214401	0.235686	0.256971	0.300696	0.314434	0.324449	0.353892	0.361682	0.376665	0.39782	0.411303	0.413654	0.420503	0.403601	0.403319	0.393305	0.387415	0.366232	0.359987	0.331241	0.322626	0.315336	0.276017	0.260805	0.249217	0.231296	0.220354	0.211207	0.199614	0.19516	0.19356	0.190357	0.188444	0.181643	0.18331	0.179049	0.176426	0.173581	0.171927	0.170599	0.167602	0.162872	0.158048	0.159452	0.157163	0.157341	0.154886	0.156086
0.355624	0.368714	0.406931	0.447559	0.488188	0.521116	0.573182	0.574974	0.598864	0.639253	0.660912	0.6776	0.679683	0.66931	0.658429	0.656354	0.636141	0.61821	0.607844	0.593258	0.577482	0.568755	0.541956	0.523856	0.508582	0.504239	0.497769	0.497801	0.489382	0.47714	0.487739	0.475549	0.470728	0.458949	0.45604	0.454701	0.445341	0.441213	0.446736	0.446022	0.43661	0.437855	0.443648	0.442107	0.449831	0.427511	0.434329	0.428992	0.425913	0.432107
0.074657	0.0698082	0.0727854	0.0784008	0.0840163	0.100374	0.100407	0.10864	0.115996	0.130288	0.133909	0.136305	0.153035	0.157038	0.157921	0.14633	0.146954	0.160999	0.153118	0.139706	0.147675	0.141649	0.137217	0.139917	0.124509	0.112645	0.108683	0.112498	0.108546	0.0971084	0.0955875	0.104703	0.100635	0.100322	0.0969285	0.101523	0.098466	0.0982505	0.100444	0.0855267	0.0939829	0.0905146	0.092195	0.106181	0.0807632	0.0967261	0.0820743	0.0944877	0.0861652	0.0824346
0.329744	0.321664	0.353539	0.389555	0.425572	0.461008	0.483318	0.489776	0.54281	0.573361	0.581494	0.597686	0.620799	0.590504	0.597134	0.575678	0.567907	0.555699	0.544835	0.520402	0.50255	0.488274	0.482304	0.466279	0.415609	0.396606	0.390007	0.376934	0.377152	0.357732	0.351428	0.349468	0.350372	0.337142	0.331902	0.322836	0.315512	0.31904	0.302707	0.298632	0.301676	0.296509	0.310417	0.285513	0.289902	0.299879	0.290109	0.29028	0.289438	0.284721
0.279957	0.301174	0.333154	0.360464	0.387775	0.438235	0.456434	0.477394	0.527686	0.540742	0.562396	0.577168	0.584198	0.587035	0.569034	0.558372	0.546997	0.542388	0.521281	0.49568	0.483468	0.467138	0.442333	0.437805	0.399882	0.385562	0.372126	0.365286	0.353437	0.334072	0.329376	0.326228	0.315194	0.31397	0.30898	0.308051	0.306693	0.299594	0.292081	0.288229	0.285089	0.279594	0.280922	0.26919	0.265705	0.266533	0.259297	0.253094	0.254285	0.25038
0.11467	0.113012	0.116858	0.13608	0.155302	0.155818	0.175763	0.183085	0.197568	0.219884	0.2196	0.247087	0.241676	0.25413	0.253382	0.260727	0.269959	0.269418	0.271331	0.261765	0.259417	0.248718	0.242259	0.23389	0.211322	0.199635	0.200282	0.188111	0.182396	0.17076	0.16378	0.157093	0.156879	0.153453	0.152781	0.148172	0.143034	0.14502	0.140505	0.138052	0.134587	0.135691	0.136394	0.133182	0.134483	0.132104	0.131585	0.138703	0.131243	0.127411
[truncated: 36 more columns]

## Sheet: four fractions of 5 Gy
All numbers represent confluence (area covered by cells / area of the total well). Thus it is unitless value between 0 and 1
All fractions are 24 hours apart starting the first time point (first radiation occur at timepoint 0, then 24h, then 48h etc.)
Due to microscopy availability reasons, some images are collected at once per 4 hours, some collected at once per 6 hours. Regardless of the imaging interval, the experiments are under the same settings
C6 collected every 6 hours
Training
Time:0	6	12	18	24	30	36	42	48	54	60	66	72	78	84	90	96	102	108	114	120	126	132	138	144	150	156	162	168	174	180	186	192	198	204	210	216	222	228	234	240	246	252	258	264	270	276	282	288	294
0.219951	0.254232	0.297045	0.343585	0.377474	0.403896	0.40768	0.41155	0.407974	0.417401	0.390207	0.395385	0.387032	0.381636	0.380124	0.368688	0.359068	0.31643	0.33612	0.321167	0.317785	0.31527	0.31773	0.313884	0.308893	0.305134	0.295456	0.296177	0.288775	0.295206	0.289561	0.281666	0.277949	0.277106	0.275992	0.268905	0.277138	0.27317	0.267288	0.263276	0.262959	0.266263	0.269644	0.270517	0.269719	0.25361	0.264861	0.263249	0.253778	0.263609
0.152167	0.180158	0.223137	0.26651	0.301254	0.317757	0.32791	0.33591	0.343723	0.340568	0.34549	0.34671	0.351951	0.336521	0.337801	0.324733	0.312437	0.264597	0.283876	0.283254	0.283585	0.28027	0.276928	0.272486	0.26984	0.26175	0.259124	0.26423	0.263521	0.249522	0.252642	0.256501	0.246632	0.249957	0.248181	0.242081	0.241986	0.237759	0.235414	0.238382	0.243838	0.239338	0.243824	0.234354	0.222226	0.228207	0.236353	0.225867	0.227603	0.236167
0.190885	0.226865	0.274019	0.319788	0.352401	0.366456	0.383348	0.39298	0.390903	0.389117	0.381666	0.379727	0.375364	0.371231	0.367651	0.357652	0.348438	0.288858	0.305583	0.300508	0.29696	0.294623	0.279818	0.285418	0.277476	0.275117	0.272658	0.274277	0.27004	0.263411	0.264282	0.257379	0.270956	0.249455	0.252309	0.262473	0.250786	0.23699	0.238579	0.250091	0.240646	0.251193	0.254146	0.252036	0.247758	0.243364	0.238293	0.243743	0.238249	0.237408
0.233633	0.279789	0.332021	0.375917	0.408764	0.429469	0.448581	0.456188	0.457851	0.467072	0.442558	0.435791	0.424143	0.412403	0.401501	0.383805	0.384681	0.345588	0.343319	0.328712	0.32579	0.332811	0.328357	0.332064	0.322945	0.318139	0.318986	0.308736	0.30981	0.303522	0.293242	0.305382	0.312123	0.306784	0.296777	0.305193	0.293838	0.276941	0.273453	0.272863	0.277072	0.279752	0.280622	0.278141	0.273551	0.286184	0.290326	0.288672	0.281095	0.276419
0.201943	0.239552	0.28411	0.334336	0.347709	0.359833	0.376584	0.393515	0.395851	0.397644	0.388747	0.375762	0.371441	0.357071	0.349244	0.344937	0.330104	0.296703	0.304984	0.301498	0.303831	0.305692	0.291501	0.287933	0.276305	0.276374	0.27661	0.27526	0.273789	0.262673	0.265994	0.257736	0.254072	0.260003	0.256804	0.257114	0.252772	0.251682	0.2454	0.242264	0.248578	0.247481	0.251268	0.262243	0.257452	0.256182	0.255807	0.254664	0.252545	0.250028
0.15656	0.191271	0.227895	0.27055	0.305878	0.330078	0.346513	0.35048	0.361301	0.345489	0.356296	0.347959	0.361107	0.348742	0.339524	0.317255	0.330502	0.275991	0.298053	0.307396	0.293974	0.279845	0.286758	0.275356	0.275766	0.27706	0.274544	0.281417	0.266529	0.274608	0.259066	0.271157	0.271454	0.254657	0.259234	0.257032	0.257513	0.223913	0.227015	0.226145	0.230411	0.235406	0.242475	0.240927	0.244085	0.25129	0.239467	0.249474	0.245643	0.243913
0.162029	0.180543	0.214623	0.250806	0.304919	0.307817	0.337247	0.346728	0.356977	0.346272	0.345159	0.340727	0.334438	0.333491	0.337209	0.321622	0.316647	0.259309	0.271556	0.281747	0.276988	0.269386	0.265474	0.269144	0.264339	0.26692	0.249766	0.256364	0.246267	0.244606	0.239798	0.241886	0.240372	0.235866	0.237078	0.241244	0.231706	0.214321	0.218032	0.21991	0.221015	0.22563	0.220782	0.221162	0.224483	0.229556	0.22876	0.222404	0.226645	0.216213
0.235735	0.285891	0.342819	0.396942	0.425284	0.428798	0.4438	0.437187	0.430111	0.43335	0.418338	0.411556	0.393819	0.387716	0.390114	0.366908	0.354193	0.331803	0.326257	0.315639	0.301714	0.306367	0.308611	0.312359	0.312678	0.310581	0.296745	0.302391	0.298228	0.286113	0.293358	0.292049	0.281749	0.277842	0.277708	0.274318	0.26994	0.261512	0.26047	0.253598	0.260982	0.265303	0.259286	0.259438	0.262138	0.261495	0.267419	0.26392	0.264971	0.262106
0.0907938	0.111697	0.133566	0.152327	0.174201	0.185272	0.196043	0.198198	0.209489	0.212332	0.219634	0.21428	0.215926	0.21477	0.227118	0.214846	0.212596	0.176915	0.186564	0.192393	0.192906	0.199011	0.197949	0.191223	0.18496	0.18501	0.17509	0.176765	0.171255	0.173227	0.164978	0.167967	0.163834	0.161782	0.160649	0.156368	0.154178	0.140851	0.143353	0.144392	0.14588	0.144817	0.145807	0.142183	0.138975	0.137137	0.138957	0.139348	0.14074	0.137442
0.169689	0.201675	0.23842	0.276623	0.322886	0.337985	0.355199	0.362287	0.358523	0.370211	0.368898	0.363394	0.34196	0.362187	0.345549	0.33892	0.333472	0.277341	0.288897	0.299876	0.29846	0.282793	0.299712	0.278618	0.287979	0.276193	0.267764	0.269943	0.266035	0.262718	0.267592	0.260664	0.255712	0.250519	0.248075	0.256445	0.251735	0.235111	0.22944	0.235228	0.241718	0.23858	0.237643	0.240168	0.244649	0.235663	0.241312	0.238674	0.239775	0.244491
0.197563	0.236128	0.280961	0.335306	0.36031	0.380863	0.406217	0.415065	0.411487	0.413608	0.406577	0.403418	0.400076	0.396503	0.388997	0.38321	0.368472	0.32938	0.329949	0.329943	0.321276	0.322636	0.31316	0.312885	0.296073	0.313275	0.298676	0.301028	0.294108	0.284517	0.29097	0.285372	0.290548	0.297397	0.285795	0.282156	0.27867	0.273961	0.267044	0.266161	0.271102	0.265003	0.276017	0.264656	0.276017	0.266094	0.268976	0.270927	0.270913	0.268912
0.215467	0.258831	0.320925	0.366421	0.4027	0.419375	0.440111	0.445958	0.439836	0.450637	0.423315	0.42231	0.40659	0.395861	0.389619	0.38283	0.364614	0.323835	0.331395	0.319173	0.316902	0.320615	0.316253	0.31294	0.309292	0.311149	0.310791	0.303388	0.30204	0.297191	0.289294	0.297859	0.292045	0.296561	0.301515	0.301103	0.298293	0.27559	0.269186	0.27223	0.271834	0.280616	0.273287	0.281745	0.27753	0.270552	0.278011	0.276903	0.282009	0.278447
0.0967853	0.106237	0.124272	0.142167	0.158163	0.169642	0.182447	0.190856	0.199913	0.202373	0.204023	0.205273	0.21561	0.209819	0.206463	0.206116	0.218364	0.1751	0.188466	0.183212	0.188258	0.187567	0.189588	0.185391	0.18121	0.178819	0.179929	0.178064	0.174386	0.16852	0.163435	0.161313	0.161785	0.155229	0.156142	0.154601	0.158733	0.128676	0.131596	0.136784	0.132195	0.135174	0.130809	0.139432	0.129505	0.132808	0.129501	0.13276	0.126979	0.127786
0.159486	0.195209	0.236874	0.275305	0.295624	0.308017	0.325932	0.344285	0.346108	0.35259	0.360012	0.349756	0.346538	0.345154	0.325647	0.315771	0.311281	0.281325	0.288775	0.291672	0.292352	0.2829	0.279939	0.275863	0.268815	0.271437	0.269865	0.26364	0.264753	0.261769	0.251787	0.253593	0.252014	0.245854	0.247831	0.244421	0.248611	0.243438	0.232682	0.231353	0.239849	0.241925	0.240898	0.239468	0.242822	0.244788	0.235803	0.237767	0.239257	0.234437
0.178066	0.211553	0.259408	0.302569	0.349307	0.358458	0.378837	0.384849	0.389455	0.393746	0.377284	0.366921	0.366797	0.360601	0.356875	0.339972	0.336761	0.290424	0.309542	0.28956	0.286488	0.302216	0.284748	0.284714	0.284705	0.271373	0.273089	0.27146	0.259062	0.254416	0.263808	0.266634	0.258691	0.262969	0.264509	0.250575	0.252643	0.266259	0.266285	0.279367	0.274177	0.276854	0.280202	0.283145	0.285006	0.285906	0.285795	0.274614	0.269783	0.276107
0.210806	0.244051	0.282076	0.328094	0.35897	0.37586	0.390372	0.38814	0.397215	0.39583	0.381091	0.384006	0.37855	0.369347	0.363685	0.348433	0.346901	0.301117	0.309386	0.304567	0.309747	0.29875	0.287186	0.288376	0.282999	0.279725	0.280727	0.280494	0.281901	0.278264	0.272034	0.273213	0.266908	0.274336	0.270366	0.266648	0.256641	0.272145	0.260226	0.259461	0.259805	0.252892	0.262039	0.265074	0.267407	0.260022	0.251486	0.254322	0.252377	0.254423
0.0914444	0.102465	0.11736	0.137157	0.157531	0.162378	0.172647	0.182357	0.186808	0.195677	0.191793	0.192582	0.204831	0.203067	0.205555	0.204553	0.203547	0.172742	0.191249	0.192537	0.198891	0.19253	0.192457	0.187835	0.193824	0.190586	0.18555	0.184177	0.186984	0.177517	0.177853	0.181825	0.178158	0.177127	0.168432	0.171489	0.172685	0.132919	0.137057	0.138966	0.138438	0.146454	0.146989	0.149543	0.148333	0.147755	0.148528	0.151078	0.145529	0.146959
0.229733	0.271642	0.330708	0.388025	0.417854	0.430077	0.443083	0.448501	0.455106	0.455584	0.431263	0.42385	0.403586	0.411082	0.401364	0.377661	0.383831	0.353144	0.352301	0.335056	0.326914	0.32144	0.326689	0.328121	0.324474	0.321516	0.319678	0.306364	0.311701	0.302207	0.302514	0.315456	0.308791	0.302418	0.303014	0.304122	0.301239	0.288385	0.274066	0.272744	0.269327	0.279731	0.273355	0.268022	0.280628	0.273247	0.274792	0.276193	0.270894	0.272065
0.215147	0.265051	0.312576	0.363245	0.408584	0.418746	0.433701	0.445826	0.448998	0.443935	0.425289	0.410897	0.399869	0.402017	0.390959	0.370099	0.366997	0.336629	0.336228	0.335564	0.310228	0.313343	0.313102	0.313027	0.30518	0.302194	0.300898	0.303612	0.2919	0.294143	0.287696	0.278944	0.279884	0.289044	0.279517	0.273453	0.273887	0.262915	0.262279	0.266871	0.261926	0.271571	0.265317	0.276023	0.277512	0.270053	0.276339	0.27692	0.274424	0.267529
0.0898051	0.106313	0.119335	0.140675	0.150367	0.157592	0.169376	0.174547	0.180353	0.184037	0.19265	0.191632	0.195364	0.192736	0.198391	0.197699	0.197352	0.165679	0.169979	0.182407	0.180363	0.174558	0.177908	0.185134	0.17722	0.177689	0.175289	0.174822	0.174572	0.169065	0.170688	0.165445	0.166239	0.167741	0.163845	0.165467	0.161867	0.145174	0.142348	0.14455	0.144787	0.142427	0.144337	0.145776	0.146884	0.143476	0.139975	0.137975	0.137486	0.139262
0.218643	0.271513	0.321614	0.378843	0.409335	0.42326	0.43544	0.441435	0.437483	0.456125	0.43771	0.426729	0.416778	0.400985	0.398432	0.384134	0.376747	0.345619	0.3397	0.342715	0.31593	0.323489	0.333482	0.329138	0.325522	0.321841	0.319869	0.311244	0.307367	0.30874	0.300754	0.309685	0.301651	0.300379	0.294669	0.304977	0.304391	0.269642	0.276387	0.274184	0.282946	0.286217	0.285144	0.293279	0.297633	0.288946	0.292938	0.294175	0.294225	0.294865
Validation
Time:0	6	12	18	24	30	36	42	48	54	60	66	72	78	84	90	96	102	108	114	120	126	132	138	144	150	156	162	168	174	180	186	192	198	204	210	216	222	228	234	240	246	252	258	264	270	276	282	288	294
0.143653	0.172001	0.208863	0.247819	0.268504	0.287257	0.307112	0.319264	0.321307	0.319893	0.328425	0.318886	0.322733	0.320731	0.325729	0.316561	0.314791	0.260511	0.277366	0.271979	0.272953	0.270061	0.26418	0.267823	0.263812	0.268914	0.270202	0.26149	0.265299	0.256368	0.255989	0.252195	0.254482	0.257067	0.255816	0.244201	0.253899	0.225714	0.224562	0.227932	0.230814	0.233766	0.233963	0.234119	0.242975	0.249177	0.244781	0.238806	0.241722	0.245529
0.194835	0.231502	0.284005	0.330912	0.361564	0.374683	0.393469	0.404139	0.398209	0.40129	0.390471	0.383503	0.373957	0.365057	0.363599	0.340388	0.343008	0.301976	0.30228	0.298634	0.301825	0.307335	0.276074	0.283827	0.2835	0.266723	0.272769	0.269488	0.270051	0.26516	0.27265	0.268492	0.2653	0.260887	0.266616	0.253229	0.258563	0.257166	0.252902	0.241386	0.249042	0.245235	0.251375	0.25513	0.265173	0.254402	0.249859	0.254303	0.254899	0.255034
0.193961	0.229627	0.274581	0.320822	0.356644	0.372585	0.394392	0.403182	0.398753	0.405106	0.39727	0.389383	0.382281	0.380412	0.367483	0.357411	0.350385	0.31808	0.327865	0.320423	0.311139	0.31026	0.29736	0.292602	0.291207	0.296976	0.285129	0.285538	0.275156	0.28127	0.280437	0.270724	0.283637	0.281468	0.261734	0.276765	0.268184	0.261931	0.263505	0.266337	0.266797	0.275152	0.273	0.270412	0.256485	0.256607	0.258046	0.262275	0.266926	0.260163
0.266598	0.317012	0.378997	0.423786	0.458116	0.470911	0.482232	0.484745	0.47279	0.46596	0.446888	0.43575	0.420161	0.428001	0.401645	0.394817	0.391628	0.352842	0.354653	0.336964	0.327132	0.338175	0.317088	0.313191	0.312953	0.305096	0.306026	0.306548	0.298631	0.305176	0.304466	0.2971	0.291528	0.294711	0.292021	0.288771	0.291976	0.282653	0.271926	0.269509	0.279181	0.280736	0.282871	0.269909	0.272545	0.2732	0.272418	0.277476	0.275163	0.266912
0.218546	0.258892	0.313355	0.360322	0.38291	0.396906	0.419402	0.420878	0.431033	0.423042	0.415116	0.398922	0.387488	0.379615	0.380457	0.359077	0.363204	0.324011	0.318172	0.316943	0.309446	0.313212	0.305907	0.294479	0.297655	0.300871	0.287768	0.294795	0.286132	0.279365	0.287459	0.282335	0.28495	0.276713	0.284499	0.273131	0.277303	0.271102	0.263043	0.267859	0.266396	0.270332	0.271616	0.261041	0.273209	0.275359	0.267592	0.267504	0.269059	0.260759
0.223938	0.269709	0.326807	0.371443	0.419165	0.423931	0.434027	0.443198	0.433952	0.42711	0.416662	0.403214	0.402091	0.392407	0.38215	0.369702	0.359917	0.318123	0.331941	0.305563	0.313532	0.315182	0.316515	0.31641	0.302269	0.302547	0.302572	0.307006	0.286562	0.300389	0.291983	0.291974	0.280579	0.28327	0.270969	0.277535	0.275981	0.272764	0.266227	0.268046	0.281736	0.270216	0.278588	0.280798	0.270786	0.270979	0.264805	0.275537	0.279	0.277115
0.0901886	0.102628	0.118418	0.135684	0.147317	0.158613	0.171851	0.181291	0.183379	0.200239	0.204223	0.209682	0.20639	0.213473	0.21714	0.210484	0.206942	0.168526	0.181078	0.181857	0.198238	0.194175	0.191329	0.194114	0.189941	0.188221	0.19218	0.187945	0.187395	0.18406	0.182018	0.182417	0.17485	0.174771	0.171435	0.169241	0.166509	0.15019	0.15403	0.153259	0.150777	0.153066	0.150992	0.154194	0.15582	0.150799	0.155801	0.156108	0.154248	0.156869
0.249286	0.29533	0.339457	0.398554	0.426678	0.440923	0.435945	0.447447	0.446675	0.443581	0.439658	0.423591	0.418999	0.421407	0.403046	0.382702	0.401007	0.357991	0.357028	0.33752	0.333816	0.33257	0.331764	0.323302	0.317774	0.31853	0.310798	0.311221	0.294454	0.302737	0.301862	0.306624	0.296386	0.291733	0.301562	0.291682	0.292713	0.284863	0.288686	0.292416	0.286654	0.296528	0.290369	0.294666	0.289246	0.276745	0.276337	0.280518	0.281911	0.277661
9L, collected every 4 hours
Training
Time: 0	4	8	12	16	20	24	28	32	36	40	44	48	52	56	60	64	68	72	76	80	84	88	92	96	100	104	108	112	116	120	124	128	132	136	140	144	148	152	156	160	164	168	172	176	180	184	188	192	196
0.0147008	0.0155431	0.0169869	0.019796	0.0222839	0.0253964	0.0265582	0.0273046	0.0316973	0.0342298	0.0382908	0.042023	0.0420506	0.0460305	0.0482644	0.051648	0.0532262	0.054918	0.0603108	0.0636613	0.0629506	0.0616815	0.0638743	0.0606651	0.0488555	0.0446738	0.0435028	0.0386969	0.036908	0.0356447	0.0343027	0.0307863	0.0304677	0.0293033	0.0289286	0.0289764	0.0268845	0.0255682	0.0245073	0.0246006	0.0230399	0.0240041	0.0245331	0.0222766	0.0222107	0.0205794	0.0205119	0.0196722	0.0183563	0.0183604
0.0351115	0.0410728	0.0469536	0.0540547	0.0609477	0.0675972	0.0731282	0.0810407	0.0863479	0.0975422	0.104791	0.114378	0.118572	0.124388	0.132753	0.134961	0.140031	0.143038	0.144777	0.150732	0.149496	0.145859	0.146959	0.144355	0.117002	0.104994	0.101103	0.0893502	0.0809249	0.0740911	0.0714151	0.0660678	0.0607402	0.0591588	0.0540048	0.0503913	0.0505397	0.04782	0.045087	0.0454091	0.0434764	0.0427519	0.0406915	0.0419708	0.0396748	0.0379266	0.0359461	0.0365467	0.0360126	0.0360209
0.0859449	0.098184	0.110077	0.121411	0.13853	0.154852	0.175269	0.187154	0.214053	0.23683	0.250198	0.263466	0.275159	0.283436	0.297146	0.301607	0.299096	0.297519	0.277635	0.27585	0.269982	0.253436	0.235367	0.228986	0.147059	0.131633	0.121315	0.108161	0.0969505	0.0812187	0.0761455	0.0704359	0.0697092	0.0700193	0.0637727	0.0611448	0.0599352	0.0530868	0.0511804	0.0488437	0.0484375	0.0488112	0.0493562	0.0475733	0.0462953	0.0478477	0.0471777	0.0459073	0.0468676	0.0445083
0.0201064	0.0211762	0.0241849	0.0265623	0.0302792	0.0334267	0.0367237	0.0357424	0.0385429	0.0435919	0.0483163	0.0531934	0.0547372	0.0612782	0.062976	0.0658561	0.0684042	0.0683847	0.0701154	0.0750661	0.0726861	0.0681174	0.068345	0.068345	0.0580085	0.0523317	0.0504251	0.0496809	0.0475826	0.0411766	0.037418	0.036153	0.0346353	0.0314684	0.0296251	0.0295904	0.027191	0.0266034	0.0267616	0.0266712	0.024599	0.0240534	0.0230851	0.0232213	0.0202977	0.0204918	0.021032	0.0192753	0.018144	0.0165989
0.113607	0.131091	0.145976	0.163518	0.186315	0.214526	0.239009	0.256407	0.277046	0.30307	0.32923	0.343089	0.364067	0.367132	0.37108	0.386278	0.386524	0.377939	0.369208	0.357396	0.334462	0.328082	0.30901	0.300254	0.19853	0.172728	0.16692	0.151519	0.138692	0.124917	0.121767	0.111372	0.107157	0.102952	0.0952991	0.0916838	0.0843257	0.0830206	0.0822013	0.0776396	0.0745953	0.0763243	0.0747105	0.0710566	0.0690761	0.0706498	0.0716933	0.0685859	0.0652787	0.0607733
0.0788014	0.0869779	0.0995119	0.111352	0.125248	0.143095	0.160774	0.181248	0.19885	0.214802	0.236932	0.249647	0.265507	0.271352	0.280573	0.281957	0.289992	0.293665	0.286671	0.282991	0.274581	0.277517	0.264561	0.251568	0.175842	0.156935	0.142352	0.123458	0.111095	0.105316	0.0957215	0.0913088	0.0843359	0.079114	0.0723149	0.0675902	0.0640054	0.0606785	0.060108	0.0576084	0.0564058	0.0549813	0.0539959	0.0501625	0.049098	0.0477503	0.0467737	0.0453273	0.0469759	0.04405
0.0188726	0.020496	0.0212784	0.0252401	0.0282249	0.0334802	0.0368138	0.0414834	0.0423368	0.0463991	0.050383	0.0544269	0.0552299	0.0589373	0.062214	0.0628258	0.0665697	0.0704834	0.0691595	0.0697834	0.0673069	0.0700081	0.0666996	0.066677	0.0547165	0.0497108	0.0470889	0.0456558	0.0403378	0.037213	0.0347817	0.0339614	0.0333175	0.0307971	0.0293323	0.0293345	0.0274405	0.0279333	0.0271426	0.0244755	0.0243023	0.0250131	0.0223555	0.021695	0.0205208	0.0211635	0.0198835	0.01957	0.0183528	0.0167673
0.117839	0.141344	0.162898	0.185555	0.205659	0.230985	0.250466	0.276128	0.290002	0.324535	0.337593	0.367379	0.372907	0.384232	0.388532	0.394381	0.389524	0.385399	0.367269	0.358971	0.342893	0.330746	0.308623	0.291138	0.181221	0.166102	0.15947	0.140275	0.129094	0.1213	0.115865	0.105598	0.0982381	0.0897818	0.0836627	0.0763594	0.0733262	0.0718409	0.0678115	0.0681387	0.0651644	0.0633389	0.0617107	0.0612301	0.0577701	0.0569195	0.0538141	0.0553156	0.0519447	0.0519892
0.0577993	0.0690494	0.0751877	0.0889676	0.100792	0.113816	0.124672	0.135461	0.151051	0.165736	0.179615	0.19283	0.201627	0.206315	0.212173	0.221061	0.221221	0.22065	0.218614	0.213863	0.211612	0.206464	0.197658	0.19068	0.139557	0.128404	0.117296	0.109034	0.0983625	0.0922545	0.086502	0.0811566	0.0762874	0.0734777	0.069544	0.0694119	0.0658621	0.0634175	0.0611209	0.0611362	0.0625632	0.060435	0.0572012	0.0556367	0.0538023	0.0514914	0.050277	0.0496458	0.0461979	0.0492266
0.0172782	0.020107	0.0218717	0.0253483	0.0297725	0.033977	0.0343864	0.036161	0.0405368	0.0443568	0.0488733	0.0536336	0.0558656	0.0602516	0.0624371	0.0649766	0.0674149	0.0683647	0.0702427	0.0704738	0.0679299	0.0674565	0.0659735	0.0661648	0.0550972	0.0506208	0.0450609	0.0396827	0.0362412	0.034353	0.0328152	0.0318167	0.0300033	0.0282888	0.0277865	0.025984	0.0242476	0.0236947	0.0241024	0.0222161	0.0220041	0.0210498	0.0200042	0.0196384	0.0195971	0.0201302	0.0203464	0.0183267	0.0180663	0.0169229
0.0960131	0.10456	0.116319	0.130799	0.140888	0.163139	0.190207	0.200332	0.222882	0.249814	0.266973	0.274251	0.291719	0.30164	0.312758	0.314331	0.313722	0.308631	0.296104	0.285427	0.274681	0.269915	0.258731	0.237566	0.150287	0.135123	0.124142	0.116479	0.100987	0.0945097	0.0858256	0.0791548	0.0778513	0.0704541	0.0692907	0.0646688	0.0601876	0.0586693	0.0561365	0.0543778	0.0525593	0.052327	0.0507803	0.0515716	0.0510722	0.0514599	0.0477866	0.0451045	0.0447856	0.0452439
0.0664303	0.0817604	0.0920721	0.104534	0.117209	0.133586	0.145696	0.160549	0.176853	0.192636	0.212591	0.229237	0.230557	0.23992	0.2479	0.252666	0.25618	0.260169	0.254792	0.25746	0.250188	0.245355	0.233283	0.223137	0.163693	0.150344	0.133936	0.119364	0.116249	0.10223	0.0962671	0.0935815	0.0773162	0.0814921	0.0770679	0.0722411	0.0687282	0.0639039	0.0628108	0.0604916	0.0592547	0.0559506	0.0540773	0.0525533	0.0496131	0.0491369	0.0460505	0.0477357	0.0443625	0.0427433
0.0996982	0.113427	0.127917	0.143769	0.168796	0.18556	0.207051	0.23157	0.250559	0.276114	0.294987	0.319506	0.332655	0.337585	0.352639	0.352256	0.357407	0.352306	0.347616	0.337021	0.318941	0.311757	0.291457	0.28149	0.179848	0.160211	0.146895	0.134078	0.117619	0.104932	0.0958803	0.0868114	0.087667	0.0804118	0.072187	0.0709064	0.0657848	0.0620259	0.0612985	0.0547267	0.0549931	0.0542941	0.0511365	0.0517651	0.0512084	0.0487944	0.0465799	0.0440073	0.0433735	0.0438854
0.0383134	0.040425	0.0458513	0.0530549	0.0596471	0.0662855	0.0723019	0.0781492	0.084496	0.0920091	0.102316	0.109769	0.117178	0.120798	0.127051	0.129516	0.136099	0.139251	0.138923	0.141614	0.13869	0.13982	0.138095	0.131103	0.112219	0.0995298	0.0934364	0.0877695	0.0777988	0.0740109	0.0673741	0.0626918	0.0609837	0.0567024	0.0566019	0.0528398	0.0511355	0.0480632	0.0468116	0.0467155	0.0453206	0.044558	0.0421442	0.0392648	0.0362752	0.0359576	0.0346834	0.0326048	0.0322623	0.031067
0.0598002	0.0665156	0.0753061	0.0875113	0.0984587	0.109567	0.12025	0.128953	0.142204	0.155447	0.171231	0.184686	0.189992	0.198416	0.204249	0.210401	0.215032	0.218317	0.223928	0.226934	0.224765	0.21902	0.210645	0.206995	0.160958	0.140037	0.123832	0.107421	0.0990208	0.088231	0.0782482	0.0692346	0.0662467	0.0631708	0.0619612	0.0591229	0.0571108	0.0526994	0.0496646	0.0494771	0.0483487	0.0468215	0.0456495	0.0437421	0.0413628	0.0396044	0.0381367	0.0380874	0.0369259	0.0377111
0.0208643	0.0219093	0.0248667	0.0287364	0.0339357	0.0375828	0.0413631	0.0396	0.0433608	0.0492635	0.0545258	0.0604079	0.0647796	0.070407	0.0705623	0.074339	0.0767159	0.0793126	0.0812524	0.0836531	0.0812747	0.0843031	0.0812222	0.0809421	0.0671777	0.0595007	0.0536855	0.0521586	0.0480708	0.0448028	0.0417763	0.0402987	0.0374603	0.0369033	0.0349259	0.0323753	0.0323963	0.0323495	0.0324036	0.0318444	0.031083	0.0299587	0.0290146	0.0296432	0.0296531	0.0265429	0.0257376	0.0254139	0.0259136	0.0246496
0.0902202	0.110307	0.124987	0.140752	0.158984	0.179379	0.194923	0.209341	0.234973	0.255268	0.273999	0.288606	0.296548	0.30402	0.306484	0.318589	0.32523	0.321728	0.316903	0.308854	0.306168	0.296407	0.280762	0.271608	0.177338	0.163514	0.147081	0.133422	0.119558	0.105824	0.10241	0.0937305	0.0917773	0.0869543	0.0776078	0.0768244	0.0752421	0.0695453	0.0667521	0.0617423	0.0605425	0.0600358	0.0561381	0.0573206	0.0542954	0.0532991	0.0513975	0.0506046	0.0509592	0.0495764
0.023023	0.0359416	0.0416805	0.0482838	0.0533035	0.0617677	0.0669937	0.074241	0.079657	0.0905245	0.0987324	0.108764	0.113305	0.120891	0.124081	0.129517	0.132631	0.136573	0.134343	0.136265	0.136295	0.135257	0.135784	0.128244	0.102247	0.0920756	0.0829754	0.0756759	0.0671284	0.0622862	0.057474	0.0539013	0.0522436	0.0497566	0.0459557	0.0450829	0.0422276	0.0412584	0.0400252	0.036365	0.0358576	0.0356962	0.0333149	0.0336205	0.0319335	0.0316922	0.0296588	0.0287497	0.0263914	0.0268755
0.0314723	0.0386724	0.0424715	0.049671	0.0563081	0.0635697	0.0680773	0.0729137	0.0801743	0.0862944	0.0959682	0.103366	0.115201	0.116723	0.12765	0.131402	0.135767	0.140288	0.141934	0.141805	0.145275	0.142832	0.140948	0.136639	0.11514	0.106011	0.100067	0.0900827	0.0864565	0.0770912	0.070046	0.0680438	0.0633484	0.0662836	0.0583997	0.0579789	0.0528783	0.0482599	0.0473161	0.0459907	0.0447458	0.0428076	0.0422521	0.0410483	0.041295	0.042369	0.0390452	0.0369233	0.0351134	0.034797
0.0956957	0.114124	0.129068	0.145437	0.162461	0.186114	0.198092	0.218928	0.236782	0.255184	0.280631	0.2971	0.299954	0.314841	0.324567	0.32579	0.328783	0.321971	0.314655	0.311445	0.304142	0.295859	0.278547	0.264951	0.188048	0.172692	0.157844	0.144953	0.13058	0.120196	0.109428	0.101456	0.0979424	0.0894766	0.0847032	0.0787168	0.0745574	0.0705601	0.071077	0.0670542	0.0637533	0.0630333	0.0609662	0.0597522	0.0576316	0.0542508	0.055893	0.0528458	0.05318	0.055985
0.0577344	0.0586992	0.0655559	0.0773518	0.0908857	0.100378	0.110005	0.124105	0.136852	0.150919	0.160675	0.181107	0.172885	0.185977	0.195795	0.194419	0.196623	0.203886	0.208124	0.207175	0.208937	0.200891	0.197505	0.188521	0.133188	0.115668	0.104589	0.0903122	0.0816264	0.0731635	0.0688488	0.0632883	0.0599228	0.057525	0.0535257	0.0524689	0.0504658	0.0477026	0.0479903	0.0438087	0.0448346	0.0425154	0.040164	0.0378375	0.0397814	0.0377092	0.0365821	0.0382402	0.0379298	0.0367995
0.0653191	0.0746319	0.0857823	0.0992417	0.114262	0.130055	0.136647	0.150986	0.162234	0.178399	0.200268	0.215002	0.229732	0.240106	0.244144	0.250905	0.251958	0.257607	0.252198	0.25001	0.242979	0.238017	0.231266	0.218867	0.157275	0.142626	0.12569	0.110402	0.10197	0.0906964	0.0841408	0.082392	0.0750027	0.0732046	0.06922	0.06597	0.064495	0.0581037	0.0603121	0.0579216	0.0558994	0.0559853	0.0523919	0.0490929	0.0459044	0.0450393	0.0432313	0.0440528	0.0411727	0.0422187
Validation
Time: 0	4	8	12	16	20	24	28	32	36	40	44	48	52	56	60	64	68	72	76	80	84	88	92	96	100	104	108	112	116	120	124	128	132	136	140	144	148	152	156	160	164	168	172	176	180	184	188	192	196
0.118809	0.139522	0.160104	0.176131	0.19649	0.225217	0.250002	0.268206	0.285657	0.317034	0.343822	0.364701	0.368115	0.392459	0.387063	0.393229	0.381679	0.374479	0.352734	0.345407	0.333288	0.317033	0.299557	0.278961	0.175904	0.161896	0.145882	0.132952	0.117338	0.10844	0.104625	0.0995253	0.0921112	0.0849757	0.0832349	0.0789036	0.0752752	0.0708555	0.0690338	0.0676746	0.0632323	0.0626851	0.0608306	0.058732	0.0599027	0.0572328	0.0579614	0.056951	0.0560149	0.0554719
0.0938314	0.106976	0.117801	0.135348	0.153654	0.173207	0.190651	0.204239	0.230029	0.255456	0.273599	0.288589	0.302784	0.30929	0.318353	0.33132	0.332073	0.331459	0.317436	0.305906	0.301628	0.283382	0.267153	0.251629	0.165724	0.146947	0.133534	0.118826	0.106172	0.0946214	0.0858036	0.0842353	0.0799372	0.0764536	0.070788	0.0648757	0.0622948	0.059693	0.0552124	0.0557386	0.0540127	0.053238	0.0537259	0.0523858	0.0523286	0.0526625	0.0526816	0.0507701	0.051506	0.0475501
0.0374485	0.0442865	0.0491531	0.0577395	0.0664701	0.0745383	0.080937	0.0830852	0.0921736	0.103827	0.11239	0.124441	0.133628	0.137851	0.142042	0.150654	0.156484	0.157528	0.159287	0.158504	0.154524	0.157863	0.15342	0.149405	0.114587	0.105019	0.0993254	0.0911493	0.0828596	0.0769559	0.0700339	0.0621697	0.0601638	0.0568129	0.0552602	0.0542422	0.0521357	0.0512864	0.0507641	0.0493778	0.0444571	0.0453518	0.0437768	0.0427095	0.0413561	0.0395965	0.0390191	0.0367686	0.0389713	0.0381147
0.034027	0.0394071	0.0447926	0.0506078	0.0591843	0.0644829	0.0679452	0.0718123	0.0782689	0.0874528	0.099525	0.108642	0.114286	0.12229	0.129784	0.131149	0.138157	0.14075	0.14281	0.143776	0.137925	0.140788	0.139774	0.136006	0.108155	0.101494	0.0949935	0.0870192	0.0809086	0.074114	0.06732	0.0636082	0.0611706	0.0566509	0.0548642	0.0523365	0.049543	0.0489847	0.046654	0.0447582	0.0415356	0.039535	0.0387587	0.0363313	0.0342514	0.0345544	0.0339137	0.0324991	0.0299616	0.0295201
0.0196388	0.0214694	0.0229244	0.0263783	0.0300691	0.0332239	0.0355912	0.0386231	0.0409028	0.0452226	0.0507994	0.0547277	0.0583507	0.0586661	0.0617292	0.0653834	0.0680938	0.0668237	0.0714743	0.0716312	0.071324	0.069325	0.0679814	0.0664997	0.0518495	0.0478019	0.0451901	0.0415665	0.037955	0.0357924	0.0336594	0.0319102	0.0313908	0.030157	0.0293367	0.02678	0.0269453	0.0256656	0.025446	0.0264181	0.0227658	0.0217313	0.0218182	0.0207503	0.0201006	0.0198657	0.0182821	0.0182089	0.0181443	0.0170754
0.0975658	0.114148	0.127585	0.14524	0.161845	0.180841	0.198405	0.206255	0.226174	0.252999	0.273194	0.290369	0.303804	0.310455	0.32234	0.325092	0.332453	0.329293	0.323874	0.317109	0.307489	0.299346	0.282619	0.26619	0.17832	0.16464	0.147804	0.130098	0.119819	0.110954	0.100489	0.0931992	0.0819826	0.0824251	0.0751899	0.0705741	0.0654353	0.0619386	0.0565707	0.0563886	0.0555253	0.0520348	0.0510715	0.0481596	0.0490853	0.0482921	0.0477417	0.0457421	0.0446229	0.0428697
0.100304	0.110981	0.12733	0.142588	0.162607	0.183789	0.197719	0.216259	0.235108	0.255491	0.281993	0.29317	0.304628	0.310829	0.323403	0.326963	0.331116	0.335183	0.328349	0.320784	0.310383	0.296484	0.287745	0.277907	0.190495	0.170819	0.150104	0.134545	0.126045	0.123099	0.110475	0.103359	0.0963661	0.0928892	0.083614	0.0818887	0.0791261	0.0744495	0.0716111	0.0702093	0.0683949	0.0661445	0.0659503	0.0651361	0.0625196	0.0624438	0.0591671	0.0565942	0.0563717	0.0521799
0.0662218	0.0766532	0.0875664	0.101152	0.113451	0.127457	0.138814	0.147078	0.167214	0.1878	0.205968	0.224108	0.230094	0.243707	0.245391	0.25314	0.258303	0.265537	0.260356	0.261875	0.254233	0.252805	0.241455	0.22959	0.168458	0.147345	0.138275	0.122769	0.11242	0.101942	0.0978154	0.0910354	0.0874754	0.0842585	0.0797694	0.077609	0.0728993	0.0662772	0.0650638	0.0627258	0.0587288	0.0571659	0.0546847	0.0522576	0.0490169	0.0484264	0.0463491	0.0449622	0.042799	0.0415197
9L, collected every 6 hours
Training
Time:0	6	12	18	24	30	36	42	48	54	60	66	72	78	84	90	96	102	108	114	120	126	132	138	144	150	156	162	168	174	180	186	192	198	204	210	216	222	228	234	240	246	252	258	264	270	276	282	288	294
0.10714	0.12241	0.142577	0.167059	0.197639	0.225295	0.252514	0.28643	0.317952	0.334235	0.353952	0.356846	0.364686	0.355558	0.344569	0.33383	0.315997	0.221274	0.211377	0.198944	0.178121	0.167888	0.154904	0.148074	0.138586	0.133901	0.121921	0.116535	0.109416	0.103944	0.100161	0.0970151	0.0886948	0.087095	0.0840545	0.082689	0.0810038	0.0490808	0.047411	0.0514596	0.0526669	0.0526325	0.0537597	0.0556781	0.0515726	0.0560375	0.0585824	0.0588771	0.0609853	0.064523
0.185734	0.201233	0.226872	0.263416	0.286572	0.334288	0.376925	0.408251	0.439265	0.451076	0.464073	0.481978	0.467735	0.445869	0.425979	0.404136	0.367537	0.221495	0.221173	0.209246	0.202862	0.189853	0.18451	0.178577	0.161181	0.153472	0.142942	0.14275	0.136465	0.134887	0.131546	0.12435	0.11782	0.1171	0.109951	0.107408	0.101982	0.0700135	0.0684376	0.0680362	0.0671898	0.0629413	0.0636079	0.0682835	0.0678866	0.0685484	0.0659118	0.0673601	0.0695217	0.074099
0.2954	0.333946	0.383717	0.448353	0.480765	0.53386	0.57195	0.608828	0.607788	0.620161	0.602357	0.567312	0.536488	0.483155	0.462267	0.424373	0.402002	0.198641	0.217821	0.212621	0.19565	0.179753	0.164685	0.159391	0.152963	0.141763	0.133795	0.13095	0.123084	0.116462	0.117842	0.110115	0.106436	0.1027	0.105053	0.0972354	0.09747	0.0548874	0.0602245	0.0635563	0.0633172	0.0647325	0.0694368	0.0699005	0.0630979	0.0637912	0.0638851	0.0656145	0.0651911	0.0643327
0.11816	0.133587	0.15263	0.17592	0.196974	0.22568	0.255277	0.287784	0.311506	0.327481	0.347925	0.363235	0.362123	0.372497	0.368514	0.352979	0.331898	0.220626	0.213601	0.191737	0.180775	0.170458	0.151608	0.14512	0.137489	0.123402	0.121648	0.114433	0.105976	0.103779	0.0936633	0.0917961	0.0839052	0.0851692	0.0831696	0.0789424	0.077369	0.046098	0.047876	0.0456434	0.0443648	0.0481068	0.0472983	0.0447696	0.046091	0.0458942	0.0457064	0.0470141	0.0466706	0.0466085
0.324449	0.364095	0.431736	0.49051	0.510331	0.564102	0.596264	0.63206	0.652345	0.642653	0.599395	0.563996	0.520938	0.469512	0.452413	0.417253	0.383432	0.177741	0.191935	0.188058	0.182022	0.168177	0.158515	0.147093	0.13832	0.128226	0.121614	0.117635	0.109199	0.107644	0.10207	0.0995852	0.0942264	0.0870132	0.0870915	0.0844712	0.0873134	0.0524626	0.0528875	0.0593591	0.057779	0.0626061	0.0624721	0.0627745	0.0630661	0.0594218	0.0586381	0.0586308	0.062447	0.0602901
0.283427	0.316012	0.364913	0.426136	0.451002	0.507572	0.543422	0.575479	0.60274	0.594372	0.576681	0.553326	0.516031	0.473284	0.461836	0.414379	0.393226	0.201191	0.212538	0.208902	0.197925	0.185805	0.169012	0.157147	0.15075	0.14108	0.131841	0.130228	0.123869	0.116562	0.112345	0.105586	0.107167	0.103432	0.099404	0.0928781	0.093634	0.058738	0.0608125	0.0628866	0.0627698	0.0653038	0.0708109	0.0670246	0.0686973	0.0680527	0.0694495	0.062525	0.065957	0.0659296
0.110061	0.120827	0.133891	0.160734	0.181677	0.203362	0.231085	0.263127	0.296002	0.321049	0.329249	0.342271	0.349991	0.343887	0.349325	0.331809	0.319817	0.218098	0.211943	0.197406	0.189539	0.177072	0.170113	0.162117	0.153754	0.136773	0.128676	0.127856	0.118217	0.111506	0.105688	0.0999102	0.0933278	0.0928099	0.0883552	0.0899407	0.0854621	0.0516015	0.048704	0.049953	0.0519335	0.0494657	0.0483182	0.0495822	0.0475896	0.0467938	0.0499431	0.0521793	0.0536553	0.0529725
0.328202	0.382514	0.438461	0.504338	0.503128	0.558887	0.606129	0.609282	0.64326	0.625991	0.596342	0.542089	0.516544	0.46573	0.4382	0.410886	0.377798	0.180879	0.199807	0.194542	0.187503	0.171698	0.157564	0.142043	0.133482	0.128764	0.123701	0.112147	0.106407	0.101518	0.0961401	0.0935163	0.095011	0.0898652	0.0899302	0.0826972	0.0846876	0.050512	0.0519281	0.0565656	0.0521688	0.056111	0.0596799	0.0543848	0.05556	0.0537056	0.0559878	0.0552201	0.0560079	0.0559796
0.232472	0.259645	0.298481	0.355107	0.392999	0.437387	0.478578	0.514511	0.53668	0.538407	0.549648	0.536958	0.505317	0.466147	0.446284	0.41066	0.390611	0.218284	0.2309	0.214276	0.207	0.199123	0.180776	0.167892	0.166593	0.146978	0.147634	0.135162	0.132205	0.128721	0.123468	0.118953	0.112331	0.114002	0.109467	0.103214	0.0987935	0.0630059	0.0656626	0.0657472	0.0662438	0.0690812	0.0707787	0.0702914	0.074559	0.0756514	0.0750167	0.0744645	0.0765418	0.0767327
0.109128	0.12454	0.145069	0.169418	0.196477	0.220426	0.25619	0.286564	0.316573	0.323678	0.344215	0.362466	0.368457	0.352107	0.359527	0.34864	0.336861	0.240204	0.239628	0.226542	0.208455	0.197907	0.183781	0.180871	0.170878	0.161458	0.154203	0.1432	0.132265	0.124777	0.120518	0.115081	0.110659	0.106436	0.100162	0.10129	0.099609	0.0674129	0.0665841	0.0713886	0.071288	0.0683287	0.0704404	0.0711706	0.0716764	0.0732065	0.0712142	0.0711884	0.0729003	0.0726345
0.306103	0.343584	0.395932	0.462147	0.468504	0.524606	0.567163	0.600377	0.630699	0.638723	0.601647	0.567458	0.528246	0.48674	0.469143	0.434764	0.417633	0.20517	0.22097	0.213831	0.205438	0.188312	0.174939	0.17129	0.1556	0.144339	0.139672	0.128862	0.128501	0.1166	0.109512	0.107515	0.0990237	0.0974114	0.0933157	0.0949445	0.0890313	0.0547172	0.063493	0.063429	0.0644399	0.0678789	0.0672894	0.0705693	0.0626905	0.065696	0.065032	0.0629162	0.0614558	0.0649152
0.250705	0.265014	0.310205	0.353158	0.390262	0.435441	0.483121	0.516047	0.556138	0.559834	0.558545	0.529564	0.509336	0.459215	0.440427	0.407241	0.382195	0.216322	0.223626	0.214838	0.202179	0.199597	0.178051	0.1672	0.154877	0.146425	0.145953	0.133173	0.126349	0.124711	0.121453	0.117275	0.10856	0.107689	0.104924	0.101096	0.0962922	0.0581011	0.0604607	0.0604926	0.0626055	0.064976	0.0622028	0.0639991	0.0626653	0.0591948	0.0611992	0.0615258	0.0615299	0.0578379
0.317972	0.371859	0.432882	0.484843	0.508767	0.579921	0.614434	0.634356	0.655787	0.635605	0.611647	0.579977	0.526847	0.474648	0.44589	0.421548	0.385931	0.195296	0.210528	0.207412	0.196269	0.180612	0.167996	0.152378	0.150001	0.134884	0.129679	0.122853	0.11318	0.107309	0.102294	0.0973436	0.0944174	0.0925715	0.0937028	0.0837855	0.0854134	0.0529037	0.0521083	0.0587209	0.0595542	0.0605091	0.0647118	0.0609859	0.060406	0.0608952	0.0622936	0.0628608	0.0617349	0.0637922
0.191063	0.213545	0.244358	0.288082	0.307071	0.34834	0.388312	0.421018	0.449748	0.469415	0.480035	0.484817	0.470066	0.432662	0.414203	0.389369	0.37039	0.211414	0.215442	0.209838	0.188445	0.175854	0.170523	0.166581	0.151159	0.143368	0.137279	0.128538	0.125721	0.123136	0.116717	0.11564	0.111681	0.106416	0.107299	0.0980703	0.0941879	0.0621605	0.0608892	0.0600033	0.0593225	0.0571054	0.0592582	0.060116	0.0612384	0.0576466	0.0592868	0.0575336	0.0563004	0.0537711
0.242041	0.268065	0.316049	0.368537	0.399499	0.432072	0.484537	0.508646	0.551092	0.557342	0.557612	0.541939	0.508206	0.447013	0.430832	0.403901	0.377551	0.208805	0.217946	0.206072	0.204027	0.189764	0.178208	0.169841	0.157069	0.149163	0.140909	0.131403	0.127734	0.122324	0.119527	0.117479	0.108527	0.105364	0.10118	0.102354	0.0986009	0.0618272	0.0644371	0.0663705	0.0663638	0.0701275	0.0692868	0.0712549	0.0715799	0.0771364	0.0727096	0.0701475	0.074319	0.069277
0.122988	0.137947	0.152854	0.182533	0.199206	0.226999	0.257668	0.294393	0.328566	0.345435	0.352425	0.372054	0.374412	0.37491	0.358002	0.340708	0.324103	0.210965	0.20498	0.196914	0.177436	0.171328	0.156929	0.151474	0.141788	0.135684	0.120288	0.116171	0.105677	0.0997099	0.0985306	0.0965192	0.0880833	0.0900098	0.0874162	0.0826721	0.0781202	0.0437316	0.0424132	0.0423976	0.0393915	0.0408541	0.0404222	0.0426405	0.0414201	0.041216	0.0416795	0.040983	0.0397582	0.0423034
0.29634	0.328859	0.386034	0.449316	0.470918	0.521036	0.576314	0.600957	0.629891	0.620587	0.593155	0.565034	0.521155	0.469663	0.448167	0.42418	0.397958	0.195643	0.20565	0.215152	0.199364	0.188614	0.172922	0.166229	0.1565	0.14396	0.139352	0.13455	0.126427	0.116712	0.117707	0.11432	0.105316	0.104193	0.101102	0.0970199	0.094941	0.0655817	0.0640411	0.0684261	0.0697681	0.0675731	0.072673	0.0723939	0.0734583	0.0719759	0.0652564	0.0677815	0.0645771	0.0693982
0.174656	0.193689	0.227295	0.262708	0.291072	0.338242	0.36672	0.415487	0.435075	0.449522	0.469498	0.468672	0.465925	0.435719	0.42176	0.385901	0.35956	0.216976	0.218927	0.21545	0.192768	0.182774	0.171247	0.15769	0.147922	0.137845	0.137208	0.133679	0.120604	0.119858	0.115595	0.109466	0.106201	0.105921	0.101879	0.104391	0.0982397	0.0616703	0.0613762	0.0570271	0.0567811	0.0583478	0.0585993	0.0531192	0.0567792	0.0588857	0.0581352	0.0601068	0.0591681	0.058534
0.180027	0.189512	0.223611	0.268946	0.295746	0.330142	0.365935	0.399854	0.426922	0.451144	0.451755	0.429684	0.428851	0.393745	0.383182	0.355486	0.340356	0.194046	0.197979	0.193088	0.183046	0.173924	0.168301	0.15753	0.137865	0.133588	0.133431	0.120852	0.112697	0.112361	0.107765	0.107368	0.10326	0.0976559	0.0942191	0.0887999	0.0854178	0.0530419	0.0523219	0.0588911	0.055052	0.0550873	0.0557243	0.05566	0.0576115	0.0572347	0.0585789	0.0583316	0.0562043	0.0589618
0.296487	0.331166	0.38341	0.441739	0.453064	0.502212	0.548615	0.572989	0.60084	0.604382	0.586281	0.566816	0.529622	0.481627	0.457721	0.420482	0.381503	0.206196	0.214903	0.205437	0.198285	0.180309	0.162102	0.15096	0.137383	0.128413	0.125996	0.114212	0.113301	0.102207	0.10036	0.092894	0.091212	0.0935258	0.0917926	0.0852055	0.0875419	0.0531087	0.0551023	0.0565458	0.0581345	0.0577503	0.0565598	0.0601459	0.0599623	0.0603913	0.0594495	0.0623878	0.061628	0.0631103
0.225494	0.253597	0.291848	0.351545	0.378655	0.413549	0.460927	0.494186	0.515917	0.529281	0.50788	0.493454	0.462709	0.448092	0.424199	0.392037	0.367331	0.205103	0.206364	0.205185	0.192506	0.188047	0.176587	0.166217	0.153972	0.147282	0.141141	0.132455	0.132506	0.125612	0.121165	0.111013	0.105323	0.100323	0.0972987	0.0917337	0.0937569	0.0589567	0.0598932	0.0590322	0.06376	0.0600543	0.062355	0.0645316	0.0645402	0.0670233	0.0645351	0.0621774	0.0645583	0.0593654
0.244282	0.265593	0.307965	0.367244	0.39545	0.433473	0.491879	0.518431	0.551307	0.560218	0.550334	0.535838	0.512832	0.460914	0.438612	0.403966	0.389876	0.212712	0.226342	0.219334	0.212831	0.197643	0.186185	0.176399	0.164926	0.151669	0.147537	0.140651	0.140447	0.135486	0.128531	0.123168	0.116847	0.11163	0.109642	0.10879	0.102966	0.066606	0.0678032	0.0706944	0.0719737	0.0732727	0.0800403	0.070024	0.0714545	0.0760398	0.0704499	0.073203	0.0744377	0.071734
Validation
Time:0	6	12	18	24	30	36	42	48	54	60	66	72	78	84	90	96	102	108	114	120	126	132	138	144	150	156	162	168	174	180	186	192	198	204	210	216	222	228	234	240	246	252	258	264	270	276	282	288	294
0.33644	0.378983	0.434707	0.494331	0.522855	0.562516	0.60798	0.622191	0.640013	0.617601	0.59736	0.55325	0.514753	0.465519	0.45171	0.407267	0.380623	0.171273	0.185568	0.187643	0.175676	0.165491	0.150197	0.140636	0.131409	0.121592	0.118174	0.112905	0.10961	0.103468	0.10301	0.0959513	0.0943712	0.0895103	0.0895428	0.0895905	0.0898041	0.050108	0.0522538	0.0564739	0.0599928	0.0649737	0.0635884	0.0633618	0.0617559	0.059312	0.0588975	0.0591955	0.0617617	0.0631867
0.296472	0.336665	0.389131	0.440367	0.478619	0.524904	0.569364	0.580449	0.613495	0.631857	0.600411	0.572541	0.527107	0.484382	0.460024	0.430744	0.405175	0.203972	0.220752	0.214938	0.208905	0.193104	0.175495	0.163314	0.149967	0.138568	0.138021	0.131533	0.115419	0.116338	0.106627	0.105049	0.0998961	0.0942302	0.0954551	0.086826	0.0840262	0.0507217	0.0512975	0.0587762	0.0556154	0.0536145	0.0583131	0.0583309	0.0565704	0.0583236	0.058104	0.0605336	0.0556227	0.0586527
0.18935	0.205201	0.230143	0.270078	0.303299	0.342858	0.390676	0.414522	0.456854	0.464538	0.495691	0.489731	0.479103	0.449184	0.423242	0.384951	0.371454	0.21844	0.2294	0.219266	0.209137	0.20059	0.186933	0.176511	0.162306	0.157797	0.149978	0.144976	0.136255	0.130385	0.127466	0.126392	0.119035	0.115673	0.114221	0.106974	0.107699	0.0669574	0.0706559	0.067794	0.072736	0.07143	0.0737355	0.0725788	0.0743842	0.0751905	0.0750638	0.0735557	0.0714679	0.0754993
0.18514	0.20297	0.238667	0.274815	0.303579	0.339407	0.391112	0.427186	0.456366	0.45679	0.479698	0.481401	0.464687	0.437791	0.417158	0.401368	0.369743	0.221371	0.226514	0.21968	0.207718	0.192402	0.183175	0.180594	0.168454	0.162607	0.152737	0.144701	0.136316	0.131309	0.125413	0.12352	0.11339	0.112812	0.111011	0.105834	0.106477	0.0636881	0.0649944	0.070723	0.0713673	0.0695026	0.0667493	0.0672455	0.0693152	0.0729541	0.0749674	0.0729219	0.0747379	0.0745167
0.117243	0.130171	0.147552	0.171707	0.199152	0.223379	0.253238	0.283569	0.306405	0.329446	0.348111	0.357574	0.368245	0.363587	0.355661	0.339968	0.322354	0.222783	0.208154	0.192961	0.185404	0.168	0.15781	0.152532	0.14385	0.131922	0.119046	0.110619	0.105691	0.102263	0.0953679	0.0918407	0.0877329	0.085203	0.0778328	0.0767496	0.0733077	0.0451841	0.042615	0.0395299	0.0394644	0.0394727	0.0375711	0.0380657	0.0350637	0.0343778	0.0342673	0.0338503	0.0310174	0.0309254
0.31514	0.357686	0.432239	0.48704	0.492539	0.567008	0.603604	0.612505	0.636801	0.63898	0.599181	0.568151	0.529944	0.472414	0.459811	0.417858	0.39364	0.17369	0.199103	0.189955	0.186633	0.170706	0.15877	0.145002	0.138868	0.131045	0.127617	0.120701	0.108775	0.104326	0.0988995	0.0975925	0.093876	0.0924321	0.0886512	0.0855047	0.0845819	0.0529127	0.0539265	0.0555215	0.0585305	0.0579257	0.0616318	0.057898	0.0598302	0.0608252	0.0621293	0.0582583	0.057892	0.0608268
0.322099	0.379635	0.433424	0.491277	0.521935	0.560809	0.607049	0.627738	0.647925	0.619566	0.589096	0.555879	0.510318	0.480726	0.45167	0.425144	0.384128	0.181169	0.203107	0.206139	0.186595	0.173753	0.168423	0.155361	0.143152	0.135138	0.125905	0.119535	0.114526	0.113404	0.1033	0.0983931	0.0990692	0.0947182	0.0940236	0.084877	0.0854197	0.0496662	0.0597315	0.058196	0.0590796	0.0627379	0.060575	0.0636158	0.0608799	0.0600753	0.0627748	0.0613093	0.0628579	0.0586486
0.246481	0.274675	0.323863	0.382903	0.395302	0.453411	0.502351	0.52111	0.555828	0.563319	0.568898	0.550779	0.515357	0.472092	0.458012	0.438437	0.410984	0.231332	0.245126	0.238766	0.22645	0.209199	0.19164	0.176957	0.169522	0.1611	0.150986	0.143655	0.136299	0.12865	0.12802	0.123572	0.120081	0.112839	0.108052	0.101868	0.0985761	0.0568552	0.0609108	0.0669622	0.06662	0.0643865	0.0632345	0.068775	0.0671971	0.0633465	0.0705407	0.0678045	0.0637466	0.0659303
[truncated: 37 more columns]

## Sheet: Three fractions of 6.7 Gy
All numbers represent confluence (area covered by cells / area of the total well). Thus it is unitless value between 0 and 1
All fractions are 24 hours apart starting the first time point (first radiation occur at timepoint 0, then 24h, then 48h etc.)
Due to microscopy availability reasons, some images are collected at once per 4 hours, some collected at once per 6 hours. Regardless of the imaging interval, the experiments are under the same settings
C6, collected every 4 hours
Training
Time: 0	4	8	12	16	20	24	28	32	36	40	44	48	52	56	60	64	68	72	76	80	84	88	92	96	100	104	108	112	116	120	124	128	132	136	140	144	148	152	156	160	164	168	172	176	180	184	188	192	196
0.0490455	0.0518374	0.0621003	0.0711353	0.0803879	0.0853863	0.0909812	0.096008	0.102219	0.10301	0.104396	0.106138	0.113533	0.107388	0.116632	0.116868	0.11509	0.11914	0.110604	0.110359	0.110652	0.107659	0.103928	0.107526	0.0888842	0.0911312	0.0933593	0.0945912	0.0945199	0.0945288	0.0961016	0.0959762	0.0948923	0.0932769	0.0923891	0.0938562	0.0935194	0.0914113	0.0901953	0.086947	0.0842251	0.0803093	0.0842538	0.0811665	0.0833055	0.0835646	0.0812814	0.0806877	0.0797293	0.0788906
0.125316	0.13821	0.156769	0.180148	0.203735	0.23096	0.247099	0.259676	0.274432	0.283657	0.296859	0.299682	0.31487	0.300917	0.302093	0.314055	0.309181	0.300504	0.301474	0.301657	0.308353	0.308906	0.302339	0.295527	0.240959	0.253097	0.252587	0.248388	0.252099	0.260049	0.257832	0.254313	0.249577	0.254714	0.257516	0.251724	0.251216	0.246467	0.242295	0.245235	0.238194	0.242628	0.239515	0.238795	0.227794	0.232176	0.235188	0.235017	0.235541	0.230965
0.0274383	0.0288742	0.0299845	0.0350131	0.0401532	0.0408735	0.0471191	0.0464045	0.0507988	0.0530839	0.0543568	0.056676	0.0559767	0.0558662	0.0560894	0.0572283	0.0540207	0.0572846	0.0566397	0.0569797	0.0537699	0.0548056	0.0553684	0.0569905	0.0514198	0.0506431	0.0480527	0.0500377	0.0489659	0.0473928	0.0481132	0.0482946	0.0472295	0.0477363	0.0472289	0.0452248	0.0445551	0.0459604	0.0462463	0.0456052	0.044578	0.0441445	0.0431304	0.0423982	0.0410753	0.0416524	0.0405256	0.0407688	0.0408856	0.0383083
0.0998564	0.1107	0.122754	0.14538	0.161493	0.187303	0.206742	0.215053	0.234892	0.248542	0.259753	0.263168	0.258185	0.258328	0.253032	0.261931	0.260408	0.257142	0.254162	0.262078	0.257035	0.263199	0.264134	0.250204	0.206033	0.210347	0.21958	0.2223	0.223103	0.225905	0.225448	0.223218	0.224729	0.2203	0.220749	0.229464	0.228519	0.214317	0.222486	0.22057	0.223618	0.214634	0.211504	0.220358	0.219912	0.21678	0.208811	0.203225	0.199895	0.199663
0.0462199	0.0525536	0.0596583	0.0711267	0.080746	0.0932374	0.10206	0.103763	0.109136	0.115169	0.118865	0.12181	0.121644	0.124019	0.122935	0.123103	0.124096	0.124932	0.117212	0.117253	0.117525	0.123093	0.125224	0.124616	0.116077	0.120078	0.114489	0.11234	0.110682	0.114471	0.111018	0.111478	0.112011	0.115097	0.113407	0.107181	0.108933	0.100515	0.0997812	0.0992414	0.0965816	0.0972625	0.0960408	0.0954876	0.0948541	0.0950289	0.0940345	0.087186	0.088931	0.0872529
0.0698837	0.0787317	0.0944982	0.110997	0.122364	0.133597	0.15275	0.152951	0.162839	0.165044	0.169886	0.173707	0.177254	0.167042	0.172695	0.174035	0.177157	0.17163	0.177026	0.180111	0.18063	0.184487	0.186565	0.183346	0.165317	0.173232	0.157789	0.165612	0.167235	0.170199	0.169852	0.169327	0.164618	0.168384	0.169024	0.165743	0.16497	0.157536	0.154555	0.151002	0.147216	0.148029	0.147676	0.147837	0.145046	0.146261	0.144016	0.141872	0.139277	0.141133
0.0898939	0.100263	0.116194	0.134608	0.151714	0.157777	0.172911	0.174499	0.184888	0.196266	0.199178	0.199265	0.208458	0.196314	0.202728	0.203915	0.19566	0.194766	0.209725	0.212578	0.203644	0.199123	0.200981	0.197196	0.159612	0.168634	0.170809	0.170933	0.173309	0.176742	0.175402	0.173928	0.167429	0.165727	0.16785	0.165556	0.162748	0.164116	0.159143	0.161883	0.155129	0.157136	0.156175	0.155766	0.15314	0.15073	0.150647	0.148726	0.144783	0.14473
0.121732	0.13256	0.15622	0.177746	0.201939	0.232568	0.253572	0.263117	0.282003	0.301833	0.293191	0.305896	0.305538	0.296473	0.29731	0.299683	0.298967	0.305579	0.288626	0.290872	0.293684	0.29646	0.295426	0.302485	0.230969	0.243664	0.239778	0.235083	0.241836	0.239013	0.243873	0.243356	0.245324	0.234609	0.245827	0.237881	0.249712	0.23505	0.239927	0.240404	0.227764	0.230997	0.229688	0.23181	0.226027	0.224342	0.221822	0.217676	0.219694	0.220724
0.0167415	0.0191801	0.0225443	0.0261119	0.0305667	0.0314929	0.0347025	0.0362198	0.038872	0.0417705	0.0409821	0.0430762	0.044635	0.0458685	0.0452423	0.0457921	0.0483774	0.0490742	0.0483914	0.0505944	0.0494491	0.047708	0.0496586	0.0492222	0.0428493	0.0431676	0.0444135	0.0436094	0.0436533	0.0435881	0.0443791	0.0432478	0.0441012	0.0426895	0.0433439	0.0421261	0.0437221	0.0422716	0.0403108	0.0398607	0.0387686	0.0387396	0.0374549	0.0356806	0.0354228	0.0365191	0.0345742	0.0343093	0.0324418	0.032926
0.11239	0.122083	0.14025	0.162796	0.183412	0.203531	0.22056	0.221547	0.235077	0.252409	0.258232	0.263528	0.270997	0.270218	0.263573	0.269176	0.275424	0.266628	0.257563	0.27292	0.257232	0.268549	0.270709	0.261025	0.217351	0.224067	0.230715	0.227338	0.232376	0.224598	0.232412	0.228391	0.232411	0.233089	0.224816	0.214743	0.234005	0.234427	0.238335	0.244522	0.234824	0.236746	0.229223	0.229535	0.234622	0.226097	0.232459	0.232294	0.234089	0.229247
0.125233	0.136756	0.147891	0.175098	0.202721	0.225872	0.240139	0.249366	0.269517	0.285336	0.306818	0.303787	0.302659	0.309225	0.304391	0.313244	0.316266	0.313717	0.304787	0.310266	0.30723	0.316181	0.287914	0.295986	0.240433	0.259943	0.256399	0.263205	0.25323	0.256938	0.263051	0.261054	0.251946	0.258786	0.261452	0.252759	0.25572	0.250915	0.246158	0.244766	0.236538	0.242835	0.245184	0.240096	0.234456	0.241803	0.23407	0.231708	0.231337	0.235695
0.0253266	0.0257261	0.0277194	0.03128	0.0376322	0.0403671	0.0478063	0.05164	0.054727	0.0595259	0.0629541	0.0646478	0.061147	0.059607	0.0632711	0.0631972	0.0590509	0.0620128	0.0598168	0.0606307	0.0600622	0.0594017	0.0580483	0.0580594	0.0590726	0.052758	0.0515048	0.0494946	0.0518772	0.0525211	0.0497133	0.0490621	0.0509226	0.049049	0.0493861	0.049275	0.0477159	0.0496487	0.0477252	0.0469876	0.0460009	0.0451854	0.0460085	0.0446726	0.0448683	0.0454486	0.0442164	0.0427086	0.0434808	0.0423422
0.0484248	0.0531724	0.0628302	0.0754808	0.0815621	0.0870641	0.0918502	0.0974417	0.102226	0.104652	0.112335	0.111967	0.11779	0.110923	0.11497	0.118092	0.118648	0.117733	0.11716	0.123812	0.122505	0.113778	0.124606	0.121486	0.105158	0.105361	0.102575	0.102119	0.105998	0.0999378	0.102617	0.0998751	0.0983371	0.0971017	0.102274	0.0981575	0.098169	0.0993528	0.0968486	0.097619	0.0935713	0.0942376	0.0959711	0.090301	0.0898958	0.0910255	0.0896106	0.0853452	0.0843165	0.0833854
0.0795052	0.0873582	0.10139	0.115295	0.130616	0.153114	0.156455	0.16251	0.174828	0.180641	0.187089	0.198562	0.194381	0.199778	0.196384	0.198721	0.209455	0.202236	0.199621	0.205007	0.200032	0.207546	0.206587	0.197887	0.175577	0.172462	0.168028	0.173133	0.183944	0.182482	0.184907	0.188807	0.189359	0.184792	0.185797	0.191819	0.197054	0.183438	0.181195	0.179308	0.176613	0.173252	0.169953	0.16717	0.16361	0.164322	0.160406	0.158437	0.153924	0.152399
0.129326	0.13597	0.154135	0.176989	0.199413	0.217073	0.233137	0.232764	0.248311	0.256692	0.264693	0.269058	0.272584	0.267819	0.260201	0.267599	0.265711	0.266991	0.254722	0.256495	0.254702	0.255165	0.255145	0.254742	0.212032	0.21004	0.211637	0.213764	0.219396	0.217559	0.211425	0.213327	0.219009	0.217183	0.220467	0.217677	0.218853	0.216791	0.219563	0.217029	0.215421	0.212405	0.210301	0.20876	0.207466	0.205431	0.203	0.203867	0.203484	0.20015
0.036161	0.0386193	0.0455766	0.0508516	0.0596344	0.0659363	0.0733224	0.0767324	0.0795144	0.0858014	0.0892359	0.089157	0.0895578	0.0904525	0.086325	0.0894642	0.0924063	0.0933609	0.0926934	0.0939192	0.0939699	0.0966163	0.0955668	0.093727	0.0918069	0.094545	0.0877857	0.0896131	0.0889186	0.0851568	0.0872519	0.0837419	0.0858797	0.0836359	0.0814055	0.0791092	0.0795523	0.077186	0.0784389	0.0760048	0.0740016	0.0741067	0.0767592	0.0746023	0.07379	0.0763444	0.0746707	0.0734761	0.0722764	0.0703038
Validation
Time: 0	4	8	12	16	20	24	28	32	36	40	44	48	52	56	60	64	68	72	76	80	84	88	92	96	100	104	108	112	116	120	124	128	132	136	140	144	148	152	156	160	164	168	172	176	180	184	188	192	196
0.130885	0.141389	0.162812	0.191196	0.212175	0.230031	0.262098	0.257366	0.276267	0.290259	0.299449	0.316208	0.307487	0.308859	0.306032	0.31018	0.316497	0.298453	0.299602	0.305405	0.311442	0.32298	0.307284	0.311209	0.250113	0.252031	0.261873	0.258252	0.267543	0.250661	0.264588	0.252948	0.260772	0.265271	0.264408	0.264386	0.262845	0.259699	0.254791	0.256429	0.255736	0.252141	0.256613	0.25091	0.249582	0.252715	0.241829	0.253353	0.245663	0.246938
0.0904614	0.100045	0.109711	0.123809	0.140547	0.142802	0.162026	0.167257	0.178396	0.181885	0.188227	0.1887	0.200944	0.19091	0.196095	0.196093	0.197339	0.196731	0.198684	0.20087	0.200904	0.193687	0.190915	0.199399	0.155558	0.166039	0.157745	0.167611	0.17914	0.176531	0.171917	0.169336	0.170354	0.167343	0.167957	0.17085	0.163408	0.162883	0.158494	0.156999	0.152349	0.151857	0.152017	0.149947	0.144754	0.147868	0.147297	0.145493	0.143308	0.135101
0.128399	0.137868	0.155586	0.182305	0.201405	0.210486	0.22599	0.229299	0.242047	0.242002	0.254125	0.264357	0.278239	0.269761	0.273092	0.279929	0.274182	0.279682	0.274353	0.26978	0.276084	0.267391	0.265816	0.264771	0.222177	0.223665	0.218778	0.229219	0.220799	0.216667	0.229349	0.224605	0.233208	0.219566	0.227492	0.218528	0.21773	0.220698	0.212911	0.210743	0.200085	0.211541	0.209662	0.202104	0.200956	0.202612	0.191774	0.195832	0.19056	0.196523
0.0514997	0.0542473	0.0650161	0.0763189	0.0850534	0.0934189	0.10091	0.10284	0.109467	0.114423	0.116677	0.121663	0.124638	0.116908	0.120146	0.121131	0.118936	0.118936	0.123949	0.127213	0.1231	0.124704	0.128196	0.120513	0.110992	0.106231	0.109345	0.114425	0.104651	0.105821	0.112126	0.110898	0.113766	0.107398	0.110386	0.112692	0.108714	0.113299	0.107082	0.106917	0.104479	0.106885	0.103173	0.0985481	0.102354	0.102003	0.0986016	0.0972504	0.0949127	0.0947691
C6, collected every 6 hours
Training
Time:0	6	12	18	24	30	36	42	48	54	60	66	72	78	84	90	96	102	108	114	120	126	132	138	144	150	156	162	168	174	180	186	192	198	204	210	216	222	228	234	240	246	252	258	264	270	276	282	288	294
0.0911528	0.10096	0.126902	0.146245	0.156795	0.166633	0.168998	0.175655	0.177171	0.177542	0.169738	0.176405	0.178202	0.178359	0.177696	0.174988	0.175131	0.142244	0.150421	0.145838	0.146564	0.140405	0.146895	0.145447	0.1354	0.137208	0.133651	0.132207	0.127505	0.124035	0.122077	0.118812	0.11496	0.113901	0.112419	0.110363	0.105834	0.0989339	0.0968197	0.0952959	0.0956499	0.0980203	0.0967968	0.093627	0.0985249	0.0920759	0.0919505	0.0900343	0.0907285	0.088197
0.184888	0.204441	0.239646	0.285511	0.320609	0.323415	0.333054	0.332549	0.326717	0.331393	0.312206	0.315814	0.315993	0.310593	0.307588	0.306629	0.28786	0.229712	0.244297	0.245636	0.243617	0.239253	0.230899	0.222419	0.222561	0.217603	0.217205	0.211005	0.209519	0.206016	0.20208	0.197659	0.19659	0.194394	0.19045	0.198392	0.179083	0.172381	0.174105	0.176787	0.179342	0.182102	0.175463	0.17724	0.182831	0.174083	0.17126	0.169804	0.173042	0.166148
0.212566	0.244913	0.280784	0.327661	0.365018	0.373474	0.382238	0.390159	0.381218	0.376928	0.366126	0.352311	0.342473	0.328379	0.3374	0.319068	0.318018	0.247741	0.262278	0.266061	0.25623	0.251377	0.246189	0.254812	0.251656	0.24322	0.251128	0.24488	0.238318	0.240254	0.236815	0.23047	0.23075	0.225865	0.227518	0.223186	0.21036	0.213756	0.210301	0.213257	0.211804	0.211235	0.214139	0.215086	0.220559	0.213184	0.213207	0.212531	0.208328	0.210757
0.0984023	0.110158	0.13036	0.148275	0.171929	0.186538	0.194053	0.190856	0.193942	0.182427	0.180863	0.182038	0.183494	0.166919	0.179783	0.180991	0.177246	0.152862	0.15265	0.141322	0.150891	0.153747	0.152406	0.148486	0.142389	0.140903	0.136928	0.133662	0.130704	0.127779	0.125361	0.122588	0.124298	0.1182	0.116015	0.120249	0.121016	0.115579	0.110131	0.109484	0.109256	0.106564	0.108972	0.104663	0.10013	0.0989103	0.0991742	0.0997147	0.0946507	0.0965915
0.275409	0.316794	0.369155	0.420706	0.449398	0.44848	0.4672	0.456694	0.452167	0.444532	0.42618	0.414687	0.405262	0.392632	0.390889	0.377561	0.372667	0.293285	0.307523	0.300078	0.300526	0.297135	0.299769	0.293476	0.28513	0.28851	0.284878	0.282623	0.274933	0.278733	0.2803	0.281265	0.260875	0.265952	0.267218	0.257064	0.245574	0.243942	0.251796	0.255616	0.251254	0.258014	0.262651	0.259497	0.261683	0.267669	0.260097	0.259292	0.249134	0.255988
0.240232	0.275836	0.336686	0.387744	0.417376	0.418359	0.425734	0.423214	0.441141	0.430098	0.412696	0.393905	0.387043	0.382866	0.372642	0.358183	0.359934	0.276446	0.285353	0.28181	0.285718	0.292917	0.272569	0.272634	0.272268	0.270955	0.266449	0.266255	0.25778	0.255922	0.256119	0.249885	0.239524	0.249797	0.246186	0.255207	0.219549	0.227631	0.233266	0.23801	0.237032	0.247815	0.238427	0.240696	0.234878	0.242337	0.239225	0.232621	0.241839	0.233265
0.277357	0.331678	0.381573	0.429106	0.444978	0.432116	0.448447	0.453326	0.440127	0.443304	0.435642	0.422979	0.392418	0.399577	0.375065	0.368128	0.360131	0.303094	0.303986	0.304402	0.308177	0.29956	0.302368	0.301485	0.292281	0.290908	0.296096	0.290503	0.27605	0.281145	0.278125	0.284323	0.27428	0.269495	0.274334	0.273351	0.220822	0.242076	0.23144	0.231451	0.241208	0.247455	0.260534	0.248864	0.249103	0.239306	0.249032	0.236226	0.253181	0.245921
0.268275	0.320449	0.371961	0.429705	0.464507	0.463424	0.46491	0.470043	0.456275	0.440351	0.410076	0.406154	0.39455	0.387238	0.368212	0.360617	0.365314	0.316937	0.325664	0.304844	0.311063	0.29061	0.300537	0.292605	0.288293	0.287135	0.282872	0.279095	0.291805	0.280856	0.276282	0.264773	0.280706	0.272861	0.27587	0.275959	0.243016	0.241465	0.245382	0.243849	0.244522	0.243205	0.240106	0.24048	0.24523	0.247828	0.251783	0.249747	0.248234	0.259429
0.189985	0.232852	0.274437	0.317085	0.359968	0.358228	0.369018	0.37104	0.364585	0.365044	0.350801	0.343036	0.335285	0.316728	0.313653	0.309515	0.307616	0.237095	0.239707	0.249584	0.246223	0.248341	0.242631	0.23605	0.236357	0.231796	0.230004	0.225731	0.219265	0.215824	0.217105	0.215222	0.21343	0.213119	0.206339	0.204617	0.18855	0.191324	0.193199	0.19293	0.190756	0.194404	0.190831	0.187123	0.193961	0.190037	0.186136	0.185491	0.184074	0.188418
0.0923099	0.10968	0.125226	0.152079	0.16926	0.177548	0.178028	0.18916	0.191245	0.190561	0.188152	0.191947	0.183582	0.188311	0.195174	0.178074	0.179347	0.147452	0.155151	0.151106	0.145779	0.144285	0.142241	0.138344	0.140548	0.132822	0.129874	0.128862	0.125468	0.121556	0.12038	0.119537	0.115023	0.112987	0.10796	0.106229	0.105118	0.0980652	0.0928042	0.0906916	0.0923506	0.0893786	0.0893827	0.088097	0.0890141	0.0862292	0.0855623	0.0810347	0.0817732	0.0833065
0.160498	0.199931	0.22927	0.26354	0.299403	0.310869	0.309467	0.315437	0.321528	0.313239	0.305577	0.297762	0.28704	0.304163	0.295714	0.28423	0.277106	0.202639	0.21795	0.219629	0.216098	0.214941	0.20995	0.204372	0.203614	0.202603	0.194181	0.193454	0.191299	0.192504	0.182975	0.185282	0.179439	0.186014	0.181597	0.175837	0.169445	0.17176	0.171234	0.168926	0.170878	0.165274	0.17018	0.171102	0.168487	0.160617	0.158349	0.158289	0.16005	0.161518
0.225966	0.258878	0.297242	0.342402	0.377191	0.383886	0.394371	0.392348	0.383663	0.388304	0.37333	0.3611	0.334282	0.341963	0.324582	0.322709	0.324406	0.243119	0.270361	0.258775	0.262701	0.260525	0.256793	0.250695	0.246668	0.242914	0.23925	0.237219	0.237178	0.238385	0.233306	0.229192	0.226095	0.217992	0.221827	0.215614	0.207733	0.209188	0.208339	0.207171	0.205255	0.210847	0.209184	0.20663	0.205724	0.200253	0.204133	0.204771	0.195032	0.202108
0.165407	0.186176	0.22432	0.26447	0.30544	0.306378	0.317833	0.328588	0.324988	0.321716	0.320712	0.304362	0.311218	0.290632	0.290504	0.281879	0.279779	0.234003	0.234407	0.236094	0.241964	0.237533	0.216904	0.221811	0.22075	0.217607	0.215275	0.207432	0.207628	0.199853	0.200982	0.196142	0.195717	0.192813	0.192434	0.189719	0.15623	0.159601	0.164616	0.166141	0.159428	0.162908	0.163627	0.163046	0.167551	0.161662	0.160736	0.158486	0.163817	0.159918
0.264297	0.288655	0.334903	0.386632	0.410208	0.420737	0.421913	0.422004	0.416417	0.427094	0.406856	0.395872	0.379365	0.369513	0.360751	0.358898	0.353884	0.297116	0.280221	0.294699	0.288146	0.294833	0.278438	0.279844	0.278862	0.26992	0.273464	0.267842	0.266427	0.268172	0.266773	0.265538	0.265261	0.26482	0.259611	0.259315	0.239761	0.241312	0.233584	0.23864	0.237615	0.249262	0.249114	0.240033	0.244225	0.24085	0.242512	0.242664	0.243618	0.23927
0.0947984	0.110156	0.126655	0.147977	0.164744	0.176063	0.183955	0.184388	0.186167	0.184687	0.18074	0.186281	0.185295	0.183058	0.17413	0.173266	0.171549	0.145619	0.150592	0.144707	0.153602	0.149596	0.147824	0.143142	0.142091	0.140276	0.134407	0.130061	0.127803	0.128704	0.126635	0.12182	0.120592	0.117075	0.119199	0.121018	0.118318	0.107098	0.107855	0.1127	0.113934	0.114095	0.11367	0.11538	0.116577	0.1163	0.115756	0.120406	0.120313	0.125327
0.276885	0.313775	0.365184	0.419507	0.45868	0.450197	0.452896	0.456757	0.451694	0.441943	0.4303	0.4148	0.404074	0.392929	0.380406	0.36914	0.353795	0.296262	0.306093	0.290784	0.295181	0.290466	0.280209	0.279247	0.279606	0.27539	0.266959	0.272073	0.274707	0.261159	0.261855	0.249187	0.256927	0.250635	0.247939	0.253489	0.231195	0.230734	0.227597	0.230652	0.229392	0.233439	0.232414	0.231044	0.236995	0.229859	0.240334	0.236878	0.237862	0.241563
0.194067	0.225428	0.262524	0.307829	0.33733	0.342475	0.356736	0.357112	0.351875	0.357703	0.338006	0.331878	0.337679	0.328066	0.313655	0.305093	0.299243	0.248291	0.250549	0.259021	0.26268	0.259239	0.25125	0.237937	0.246412	0.234819	0.23235	0.232631	0.223055	0.220992	0.216611	0.212981	0.212268	0.204784	0.200209	0.198627	0.192	0.176789	0.176291	0.177705	0.183515	0.179948	0.183339	0.180215	0.176263	0.179738	0.18028	0.177136	0.174927	0.180193
0.197311	0.228712	0.266508	0.307211	0.333905	0.342545	0.355464	0.354475	0.355146	0.364964	0.348307	0.350323	0.335247	0.3191	0.330475	0.326384	0.315855	0.24651	0.253815	0.262961	0.253029	0.257491	0.248745	0.239199	0.241586	0.232586	0.23665	0.22521	0.224116	0.222965	0.223495	0.215099	0.220532	0.218609	0.210638	0.207389	0.18795	0.190691	0.191487	0.199945	0.195904	0.192932	0.188152	0.191631	0.19716	0.19383	0.192308	0.196807	0.193777	0.188234
0.102183	0.1179	0.13907	0.161368	0.177761	0.187083	0.191112	0.197646	0.195591	0.20196	0.196658	0.186979	0.187061	0.197824	0.199091	0.199935	0.190323	0.160233	0.167802	0.164705	0.162603	0.16574	0.152039	0.148458	0.147172	0.144217	0.138604	0.132939	0.127306	0.12972	0.124878	0.120436	0.117872	0.118258	0.115941	0.11274	0.0993512	0.100595	0.0967146	0.0970696	0.104614	0.0985061	0.0988823	0.0963658	0.108747	0.101425	0.101023	0.105749	0.102287	0.101644
0.167804	0.195126	0.235447	0.270829	0.299938	0.31288	0.318699	0.327693	0.320087	0.317476	0.312675	0.312403	0.298855	0.291821	0.283057	0.288677	0.276553	0.225883	0.223096	0.230601	0.219992	0.228557	0.212793	0.212378	0.208563	0.208394	0.201203	0.200486	0.199108	0.189362	0.19011	0.190702	0.187113	0.186906	0.186323	0.183619	0.161804	0.166132	0.169064	0.171825	0.163345	0.167095	0.158803	0.163547	0.162328	0.161315	0.159263	0.161144	0.158729	0.157149
0.239336	0.272644	0.322279	0.378264	0.402197	0.417568	0.422063	0.419729	0.411473	0.419022	0.408388	0.387893	0.382477	0.371445	0.369338	0.35947	0.357641	0.283081	0.293611	0.297664	0.277582	0.288136	0.274243	0.275113	0.270701	0.264941	0.25359	0.257905	0.257048	0.256233	0.260206	0.251715	0.243017	0.245699	0.242572	0.240057	0.215723	0.228291	0.220332	0.226544	0.223659	0.228817	0.228808	0.231074	0.22084	0.217963	0.217968	0.21664	0.219943	0.220912
0.295894	0.33587	0.380451	0.433444	0.464408	0.476602	0.474496	0.471698	0.4604	0.469032	0.431487	0.418314	0.412124	0.397115	0.403317	0.382629	0.383287	0.314594	0.312843	0.302239	0.309838	0.313386	0.303375	0.297044	0.293566	0.287241	0.277485	0.264607	0.262658	0.270339	0.269486	0.265158	0.267104	0.266098	0.266224	0.268707	0.239553	0.24804	0.242609	0.237556	0.246813	0.245434	0.248704	0.253621	0.263033	0.25574	0.255758	0.261594	0.254616	0.263829
Validation
Time:0	6	12	18	24	30	36	42	48	54	60	66	72	78	84	90	96	102	108	114	120	126	132	138	144	150	156	162	168	174	180	186	192	198	204	210	216	222	228	234	240	246	252	258	264	270	276	282	288	294
0.0850935	0.0703716	0.118131	0.134917	0.153197	0.160203	0.169574	0.172324	0.171708	0.176645	0.170568	0.164918	0.172377	0.177374	0.182305	0.181759	0.17012	0.144849	0.146508	0.148092	0.145841	0.145908	0.143156	0.138453	0.133946	0.133307	0.127467	0.122054	0.116802	0.115181	0.115876	0.11346	0.109585	0.108119	0.10742	0.106709	0.103811	0.0950534	0.0936019	0.0951295	0.0922268	0.094758	0.0916946	0.0933361	0.0913371	0.0920097	0.09473	0.0923245	0.0926097	0.0903016
0.280481	0.324781	0.382585	0.430017	0.446469	0.449318	0.459309	0.462944	0.441501	0.430265	0.433371	0.409511	0.40036	0.377966	0.377001	0.365035	0.357648	0.299455	0.312146	0.305712	0.30062	0.3017	0.296687	0.288881	0.292309	0.287937	0.282545	0.275409	0.278901	0.278781	0.277682	0.268684	0.273635	0.274031	0.264465	0.263897	0.240642	0.244416	0.245239	0.25199	0.252079	0.253083	0.251289	0.255821	0.263958	0.255592	0.259454	0.25428	0.244874	0.256823
0.248812	0.285688	0.33972	0.383189	0.419388	0.436313	0.434615	0.431626	0.431323	0.43145	0.414136	0.396731	0.391115	0.387351	0.368608	0.366758	0.349648	0.293493	0.296994	0.288656	0.300705	0.305469	0.292741	0.291523	0.286	0.279505	0.267791	0.275403	0.270785	0.269856	0.264678	0.262651	0.265676	0.259198	0.253748	0.25645	0.226281	0.235123	0.238249	0.233782	0.239071	0.240951	0.233997	0.240326	0.244522	0.24734	0.244782	0.249543	0.242284	0.239821
0.216609	0.259482	0.306563	0.358002	0.400007	0.40125	0.405312	0.418181	0.404469	0.406086	0.396138	0.380519	0.370682	0.358574	0.368456	0.343284	0.344161	0.281855	0.285129	0.281017	0.293768	0.277649	0.271763	0.262721	0.269519	0.265628	0.260266	0.255024	0.254778	0.248293	0.243037	0.244042	0.247081	0.2388	0.248133	0.247876	0.22659	0.229709	0.228835	0.225561	0.227831	0.222065	0.234724	0.227522	0.231291	0.23502	0.229157	0.2424	0.237873	0.239737
0.180789	0.204205	0.236005	0.276747	0.308276	0.321599	0.328375	0.335822	0.325894	0.339969	0.321695	0.317377	0.303546	0.30775	0.295397	0.297613	0.28538	0.228639	0.24018	0.239106	0.235455	0.237429	0.228833	0.231146	0.227239	0.220074	0.217606	0.21185	0.205962	0.208852	0.20337	0.202134	0.20057	0.193604	0.185159	0.190025	0.173891	0.173902	0.177285	0.172121	0.174869	0.176212	0.172286	0.180124	0.189796	0.182346	0.183638	0.187495	0.18113	0.189354
0.270851	0.30907	0.363598	0.417393	0.444651	0.447748	0.453938	0.452091	0.449417	0.435153	0.421741	0.406874	0.399343	0.395232	0.374336	0.363878	0.355756	0.29505	0.303844	0.302417	0.297723	0.297165	0.297202	0.293942	0.287338	0.295318	0.292116	0.298506	0.291062	0.281964	0.268865	0.280268	0.281078	0.279965	0.273365	0.274047	0.232184	0.245594	0.253174	0.250655	0.245899	0.244137	0.251041	0.259099	0.257135	0.260934	0.257844	0.25348	0.259586	0.252702
0.20826	0.250429	0.290597	0.327892	0.345548	0.354812	0.358801	0.367046	0.361992	0.364985	0.364244	0.340175	0.336653	0.324854	0.320029	0.305661	0.307029	0.254466	0.261507	0.273308	0.257816	0.256376	0.256138	0.251818	0.245966	0.240756	0.242592	0.231187	0.233557	0.23104	0.228455	0.231851	0.217094	0.230029	0.225737	0.224826	0.20067	0.200748	0.201577	0.200732	0.21023	0.208067	0.202289	0.205152	0.206686	0.200226	0.210809	0.212597	0.208855	0.209549
0.228631	0.257388	0.310267	0.357847	0.389523	0.407819	0.407755	0.408367	0.406922	0.386701	0.379158	0.363239	0.367272	0.346081	0.342686	0.326433	0.334501	0.270939	0.275651	0.274964	0.290831	0.271042	0.270826	0.263209	0.264409	0.266447	0.259233	0.251136	0.251914	0.24462	0.240168	0.238178	0.232273	0.231164	0.234953	0.228818	0.212964	0.216216	0.213944	0.221113	0.219382	0.218487	0.221584	0.223859	0.22263	0.220741	0.222221	0.227044	0.231783	0.230561
9L, collected every 4 hours
Training
Time: 0	4	8	12	16	20	24	28	32	36	40	44	48	52	56	60	64	68	72	76	80	84	88	92	96	100	104	108	112	116	120	124	128	132	136	140	144	148	152	156	160	164	168	172	176	180	184	188	192	196
0.0106748	0.01159	0.014224	0.0158989	0.017558	0.0192055	0.0227407	0.02332	0.0221674	0.0238357	0.0256071	0.0263538	0.0245404	0.0261628	0.0254527	0.0242266	0.0261858	0.0261902	0.0265821	0.0268584	0.0279966	0.0278254	0.0259308	0.0259209	0.0176716	0.0162067	0.0165588	0.0151325	0.0148033	0.0129864	0.0121566	0.0121114	0.0106166	0.0108095	0.0103355	0.0102801	0.00885443	0.00875289	0.00846641	0.00855585	0.00825123	0.00789058	0.00746023	0.00673512	0.00701555	0.00730808	0.00684207	0.00672748	0.0067157	0.00521678
0.0270821	0.0308325	0.0351102	0.0386724	0.0440509	0.0514255	0.0549075	0.0552863	0.0596764	0.0636212	0.0714679	0.0752606	0.0777542	0.0801441	0.0830276	0.0840405	0.0847659	0.0862212	0.0813543	0.0786776	0.0786719	0.0757364	0.0714297	0.0695564	0.0504664	0.0443609	0.0416286	0.0384267	0.0338924	0.0306421	0.0295821	0.0287192	0.0253687	0.0243494	0.0223081	0.0221069	0.0208579	0.0195016	0.0192272	0.0196184	0.0197164	0.0187163	0.0188401	0.0179403	0.0171633	0.0171419	0.0171063	0.0165473	0.0147658	0.0143898
0.0661957	0.0787435	0.0884192	0.103209	0.109465	0.126533	0.141749	0.158838	0.165901	0.184191	0.195423	0.206459	0.207182	0.209046	0.217964	0.221163	0.209766	0.211606	0.207992	0.192399	0.17809	0.167597	0.153938	0.143743	0.0931025	0.0832492	0.0733602	0.066352	0.0543135	0.049834	0.04325	0.0416158	0.0387829	0.036428	0.0339586	0.03397	0.0292412	0.0279995	0.0291269	0.0265381	0.025538	0.0256134	0.0240483	0.0258372	0.0238462	0.0241766	0.0221531	0.0215684	0.0220302	0.0220675
0.0144704	0.0156131	0.0183404	0.0194223	0.0224606	0.0252041	0.0257408	0.0277165	0.0292113	0.0304403	0.0306736	0.0342829	0.0335486	0.0369599	0.038308	0.0373877	0.0374909	0.0388586	0.0373126	0.0365047	0.0376007	0.0354798	0.0350001	0.0349199	0.0268132	0.0233907	0.0214321	0.0173864	0.0160852	0.015213	0.0143125	0.0145105	0.0132863	0.0130809	0.0127037	0.0136393	0.0129498	0.0150701	0.0135189	0.012713	0.0127553	0.0119872	0.0111335	0.0109798	0.0107955	0.0104272	0.00963524	0.0096397	0.00953561	0.00928542
0.101849	0.117408	0.132335	0.148876	0.172307	0.187474	0.207759	0.225732	0.243297	0.261038	0.274319	0.285196	0.280236	0.292981	0.292105	0.287242	0.283332	0.279129	0.25847	0.244246	0.229208	0.214185	0.199805	0.186809	0.11276	0.0988196	0.0904684	0.076558	0.0703704	0.0645895	0.0612279	0.0559538	0.0552172	0.0503388	0.0488943	0.0479553	0.0458653	0.0420077	0.0408299	0.0387921	0.0363478	0.0353531	0.0349227	0.0361517	0.0343046	0.032586	0.0317345	0.030934	0.0316066	0.0324975
0.0659659	0.0713819	0.0785213	0.0893267	0.107323	0.115689	0.124205	0.133542	0.149683	0.157529	0.16631	0.178145	0.180146	0.191866	0.187937	0.188177	0.184607	0.17996	0.169381	0.170298	0.161223	0.158478	0.145033	0.138296	0.0953605	0.0844276	0.0742321	0.0683548	0.0590255	0.0522799	0.0481775	0.046153	0.0435028	0.0406549	0.0409417	0.0386826	0.0353617	0.0347381	0.0347464	0.0341999	0.0328868	0.0307532	0.0295083	0.029861	0.0267629	0.0264433	0.0254909	0.0258888	0.0236326	0.024231
0.0129036	0.0149666	0.0163162	0.0179956	0.0199743	0.0211768	0.0208579	0.0217606	0.0225067	0.0230727	0.0258223	0.027727	0.0323724	0.03349	0.0367489	0.0355711	0.0355603	0.0357131	0.0363707	0.0351401	0.0350488	0.0352372	0.0325679	0.0310725	0.0246429	0.0205154	0.018321	0.0165241	0.0160556	0.0145363	0.0133477	0.0133798	0.0126156	0.0118344	0.0122521	0.0112876	0.0113627	0.0105291	0.0118344	0.011455	0.01176	0.0115913	0.0109884	0.0106	0.010474	0.0102601	0.00936945	0.00934303	0.00903395	0.00883469
0.102235	0.115146	0.13428	0.147177	0.17062	0.195724	0.212033	0.216789	0.240393	0.260904	0.278493	0.282694	0.286453	0.287335	0.291712	0.29589	0.282712	0.272732	0.258993	0.248309	0.242255	0.221943	0.204421	0.193045	0.116263	0.0975359	0.0876291	0.0774814	0.0686429	0.060124	0.057214	0.0548941	0.0499517	0.0458013	0.0439306	0.0407462	0.0385196	0.0382268	0.0337198	0.0338195	0.0325586	0.0314516	0.0335629	0.0352805	0.0336298	0.0332863	0.0343673	0.0321292	0.0305756	0.0303773
0.0508818	0.0697035	0.0737225	0.082793	0.0909338	0.0985596	0.114283	0.12142	0.12901	0.142038	0.150875	0.163885	0.164474	0.163636	0.171423	0.173198	0.163698	0.166377	0.1623	0.159419	0.149732	0.1396	0.130279	0.12065	0.0809838	0.0669972	0.0570227	0.0524075	0.0449498	0.0388109	0.0360658	0.0348101	0.0316922	0.0318969	0.0289169	0.0267893	0.0263615	0.0242737	0.0242775	0.0233636	0.0234693	0.0217036	0.0216931	0.019351	0.0202343	0.0186383	0.0189525	0.0177576	0.0181688	0.0174106
0.0111682	0.0123326	0.0145624	0.0154323	0.0186237	0.0205345	0.0213742	0.0230638	0.0228047	0.0243778	0.0269516	0.0279145	0.0314894	0.0337959	0.033589	0.031618	0.0326879	0.0328575	0.0312997	0.0303782	0.0292476	0.0284528	0.0267205	0.0256322	0.0224622	0.0176751	0.0168771	0.0154705	0.0155077	0.0146585	0.0137112	0.0124647	0.0126617	0.0122715	0.0108225	0.0105723	0.0109982	0.0109855	0.0108069	0.0103339	0.00979217	0.00975492	0.00918451	0.00898621	0.00880986	0.00904191	0.00853612	0.00791287	0.00848264	0.008009
0.0891834	0.101217	0.114708	0.131601	0.15543	0.163179	0.183138	0.193264	0.211762	0.230256	0.240086	0.255337	0.262834	0.266227	0.266852	0.266404	0.258057	0.252024	0.250255	0.243008	0.229115	0.215108	0.2074	0.194396	0.129474	0.113961	0.0999977	0.0894979	0.0808396	0.0721484	0.0669157	0.0632253	0.05874	0.0546357	0.0534318	0.0527497	0.0480861	0.0518272	0.0486842	0.0441123	0.0455473	0.0424103	0.0431224	0.0410464	0.0393173	0.0390477	0.0381103	0.0373635	0.037743	0.0383554
0.0638253	0.0759134	0.0845638	0.0973271	0.10757	0.122703	0.13245	0.145626	0.155888	0.168576	0.177305	0.187798	0.194298	0.197697	0.195485	0.194199	0.195551	0.188931	0.18278	0.177355	0.166809	0.161765	0.157164	0.147681	0.104022	0.0924853	0.0823589	0.0726787	0.0650867	0.059877	0.0560006	0.0533102	0.0490417	0.0479562	0.0480715	0.0443326	0.0447779	0.0413379	0.0389901	0.0370112	0.0367202	0.0342616	0.0337106	0.0324813	0.0346907	0.0337084	0.0331564	0.0316887	0.0307449	0.0298638
0.0916322	0.10666	0.121884	0.137286	0.155859	0.171622	0.193651	0.206752	0.223539	0.242591	0.248981	0.270071	0.267741	0.274448	0.271345	0.263005	0.265351	0.259057	0.242556	0.230654	0.220313	0.203968	0.193674	0.18095	0.119931	0.103937	0.0923974	0.0799827	0.0723028	0.0649871	0.0608975	0.0559086	0.0533175	0.0528942	0.0500284	0.046789	0.0467826	0.0445354	0.0417801	0.040305	0.0403187	0.0398298	0.0387759	0.0367435	0.0382408	0.0385989	0.0367517	0.0337564	0.0330211	0.0324211
0.0301344	0.0341021	0.03873	0.0435155	0.0509776	0.0587721	0.0625791	0.0628662	0.0678392	0.0729238	0.080994	0.0862133	0.0886302	0.0912222	0.0930815	0.0928179	0.0932352	0.0881486	0.088789	0.083444	0.0845695	0.0810022	0.0795476	0.0760512	0.0571373	0.0486422	0.0434222	0.0398218	0.0357287	0.0334767	0.0315254	0.0304139	0.0272212	0.0270245	0.0266228	0.0267947	0.024515	0.0233719	0.0240139	0.0235737	0.0218806	0.0215499	0.0224396	0.0216979	0.0210883	0.019571	0.0200924	0.0198511	0.0179648	0.0177703
0.0584608	0.0627405	0.0736617	0.0806998	0.0942493	0.106767	0.120191	0.12355	0.137306	0.143867	0.156321	0.168425	0.172053	0.174096	0.174771	0.176281	0.176316	0.170737	0.172263	0.163781	0.161544	0.156401	0.144856	0.142246	0.106587	0.0864472	0.0808192	0.0694679	0.0615067	0.0546805	0.0501962	0.0493002	0.0466381	0.0449393	0.0428248	0.0445287	0.0418593	0.0357061	0.0362549	0.0341247	0.0326844	0.0315795	0.0284088	0.028582	0.0271853	0.0252601	0.0264363	0.0269516	0.0269061	0.0251847
0.0147903	0.0167533	0.0178457	0.0216779	0.0234349	0.0262949	0.0281835	0.0292406	0.0272734	0.0311107	0.0320968	0.0358621	0.0373938	0.0394039	0.0400739	0.0403461	0.0426933	0.0428089	0.0401023	0.0409245	0.0398193	0.0385429	0.0355157	0.0351745	0.0266085	0.0230164	0.0212064	0.0209177	0.0191206	0.01854	0.0178855	0.0174606	0.016088	0.0166432	0.0148364	0.0145484	0.0144083	0.0145178	0.0140999	0.0130895	0.0132999	0.0131462	0.0133111	0.0125576	0.0121859	0.0123049	0.0129097	0.012076	0.0107792	0.0109069
0.0828112	0.0961293	0.109858	0.127996	0.143319	0.159329	0.167063	0.182778	0.197195	0.209343	0.224844	0.232779	0.235955	0.239993	0.241734	0.244619	0.239353	0.22782	0.223402	0.210698	0.206841	0.189116	0.179855	0.166586	0.106273	0.0973907	0.0856053	0.0746271	0.0656422	0.0614981	0.0540318	0.0497999	0.0486518	0.0448556	0.0454394	0.0421544	0.039366	0.0410887	0.037353	0.0377872	0.0354476	0.0329056	0.0320573	0.032028	0.0308149	0.0316655	0.0333926	0.0289452	0.028745	0.0269733
0.0186988	0.0208452	0.0225491	0.028455	0.0280959	0.0331539	0.0387323	0.0377003	0.0416458	0.0442604	0.0479833	0.0525835	0.0553309	0.0556829	0.055907	0.056868	0.0579744	0.0572219	0.056246	0.0530377	0.0547028	0.0513402	0.0496261	0.046322	0.0308436	0.0282408	0.0241148	0.023173	0.0216677	0.0218103	0.0188608	0.0187787	0.0169993	0.0168297	0.0148469	0.0137644	0.0138621	0.0142447	0.0128772	0.013031	0.0134718	0.0126684	0.0124271	0.0125277	0.0121607	0.0115397	0.0112058	0.0104724	0.0101544	0.00999907
0.02534	0.0289044	0.0328741	0.0370981	0.0417463	0.0480511	0.049296	0.0525243	0.0558163	0.0573006	0.0603761	0.0650511	0.0702348	0.0721153	0.0737572	0.0758096	0.0755372	0.0737842	0.0706858	0.0693441	0.0678096	0.0658631	0.0621618	0.0603175	0.0430466	0.0406873	0.0350631	0.0326853	0.0309378	0.026237	0.0258172	0.0227646	0.0201446	0.0181468	0.0178053	0.0162971	0.0164697	0.0173555	0.016399	0.0152604	0.0144236	0.0136517	0.0139436	0.0133719	0.0131452	0.0122148	0.0120172	0.0104842	0.0108295	0.0103101
0.0844374	0.10041	0.112927	0.129961	0.151123	0.167126	0.183578	0.192404	0.21889	0.230453	0.242673	0.255474	0.261788	0.264976	0.26739	0.262627	0.261041	0.244836	0.233166	0.222149	0.205992	0.195795	0.185454	0.174977	0.111656	0.094123	0.0823194	0.070463	0.0611922	0.0567305	0.0530015	0.0469364	0.0450867	0.043653	0.0394847	0.0411237	0.0391295	0.0384557	0.0379435	0.0351853	0.0358312	0.0357456	0.0338752	0.0326484	0.0307621	0.0323065	0.0295019	0.0299873	0.0281109	0.0279011
0.0432402	0.049155	0.0544402	0.0607408	0.069424	0.0729111	0.0810331	0.0841318	0.0930904	0.101842	0.114845	0.119582	0.108462	0.112514	0.113725	0.113552	0.114878	0.11372	0.1295	0.124876	0.125257	0.116381	0.117647	0.107393	0.0707714	0.0624397	0.0530046	0.0481409	0.044657	0.0383032	0.0351615	0.0335187	0.0311148	0.0281752	0.0252999	0.0237844	0.0237478	0.0222798	0.0218612	0.0210269	0.0193084	0.0191664	0.0180931	0.0191307	0.0165725	0.0162182	0.0152639	0.0143577	0.0141883	0.0148644
0.0594383	0.0661795	0.0742257	0.0840033	0.0972497	0.106829	0.11903	0.125352	0.131807	0.146646	0.152509	0.162137	0.171442	0.17175	0.171831	0.177225	0.174135	0.171963	0.168801	0.161812	0.162494	0.151371	0.146268	0.139713	0.105168	0.0951479	0.0871221	0.076396	0.0713288	0.0654356	0.0599954	0.0568998	0.0517149	0.0493762	0.0471299	0.0448874	0.0421703	0.0422505	0.0403604	0.038138	0.0373202	0.0359006	0.0355581	0.0330663	0.0331895	0.0343822	0.0337186	0.0317871	0.0302525	0.0309041
Validation
Time: 0	4	8	12	16	20	24	28	32	36	40	44	48	52	56	60	64	68	72	76	80	84	88	92	96	100	104	108	112	116	120	124	128	132	136	140	144	148	152	156	160	164	168	172	176	180	184	188	192	196
0.108428	0.119939	0.137167	0.15694	0.177015	0.194748	0.205071	0.226709	0.250588	0.268116	0.287045	0.299405	0.297128	0.301323	0.301345	0.30557	0.291425	0.284842	0.264325	0.246047	0.225889	0.211154	0.193437	0.180816	0.111871	0.0927393	0.082809	0.0713651	0.0633488	0.0541719	0.0497206	0.0482634	0.0453779	0.0437345	0.0398903	0.0371697	0.0371999	0.0340728	0.0326455	0.0303925	0.03068	0.0294163	0.0274291	0.0279966	0.0256033	0.0259884	0.0249654	0.0253212	0.0231739	0.0246038
0.0840647	0.0972602	0.107654	0.123138	0.139206	0.164168	0.175126	0.18849	0.211167	0.224492	0.236951	0.24398	0.252067	0.253174	0.253093	0.254735	0.253221	0.239538	0.224893	0.211155	0.210506	0.195769	0.18801	0.172248	0.110627	0.0982241	0.0888686	0.0792436	0.0716194	0.0652437	0.060236	0.0542314	0.0517521	0.0505807	0.0509449	0.0461521	0.0471487	0.0461565	0.0432414	0.0408522	0.0389532	0.0386683	0.0374075	0.0338809	0.0343791	0.0343463	0.0338968	0.0339369	0.0320573	0.0333261
0.0282739	0.0317613	0.0365983	0.042198	0.0480664	0.0517091	0.0553038	0.0564736	0.0601039	0.0648531	0.0708325	0.0730515	0.0759491	0.0813874	0.0833284	0.0826702	0.0843661	0.0818703	0.0787916	0.0762333	0.0773608	0.0751848	0.0703474	0.0702704	0.0567639	0.0483602	0.0431205	0.0384821	0.0358309	0.0331889	0.0307732	0.0306087	0.0288612	0.0275615	0.027339	0.0268482	0.0258576	0.0259413	0.0238207	0.0240665	0.0222553	0.0221311	0.0203782	0.0200844	0.0189133	0.0190614	0.0181144	0.0179135	0.017839	0.017276
0.0258258	0.0271206	0.0293759	0.0321958	0.0385085	0.0405489	0.0469154	0.0484449	0.0517973	0.0549502	0.0614204	0.0696952	0.0663103	0.0753494	0.0723311	0.0733205	0.0767681	0.075794	0.0685872	0.0678678	0.0664004	0.0654203	0.066897	0.0644902	0.0514656	0.0422244	0.0375736	0.0344048	0.0307783	0.02907	0.0289449	0.0274437	0.0261571	0.0247534	0.0246143	0.0233359	0.0224698	0.0212061	0.0220477	0.0197451	0.0200513	0.0203413	0.0208573	0.019365	0.0191085	0.0187373	0.0175513	0.0162399	0.0154412	0.0146951
0.0138086	0.0146865	0.0167001	0.018284	0.0218189	0.0244242	0.0279091	0.029628	0.0274246	0.0285027	0.0312014	0.0337558	0.0357723	0.0376338	0.0402697	0.0410257	0.0402334	0.0384311	0.0366346	0.0370404	0.0372741	0.0360881	0.0338153	0.0321808	0.0241766	0.0251302	0.0228247	0.0209601	0.0184601	0.0162392	0.0154441	0.0137914	0.0141438	0.0132971	0.0117367	0.0114697	0.011229	0.00987716	0.0097753	0.00995228	0.00933221	0.00968776	0.00859214	0.0091078	0.0086036	0.00812136	0.0082681	0.00678318	0.00649861	0.00629426
0.0896794	0.0999267	0.114554	0.12788	0.147325	0.154578	0.179147	0.191933	0.214353	0.230368	0.242448	0.251139	0.26454	0.264844	0.264855	0.259294	0.254303	0.25291	0.235848	0.224297	0.220186	0.203044	0.19341	0.18002	0.124058	0.112573	0.101649	0.0906321	0.0786897	0.0738116	0.0685413	0.0655441	0.0597923	0.0575441	0.0561247	0.0541636	0.0498887	0.0500205	0.0475542	0.045865	0.0447483	0.043159	0.0418352	0.0424539	0.0395981	0.0388462	0.0378929	0.0393972	0.0370236	0.037318
0.09547	0.11128	0.126252	0.14016	0.160157	0.178568	0.196262	0.210448	0.225366	0.241713	0.254588	0.268333	0.267388	0.267724	0.268644	0.265269	0.257654	0.255191	0.242459	0.231386	0.223583	0.207594	0.196903	0.184164	0.125394	0.10782	0.0930916	0.0806814	0.074242	0.0627978	0.0582252	0.0542505	0.0532669	0.0490468	0.0453945	0.0445086	0.0439984	0.0409948	0.0384327	0.0390401	0.0384945	0.0344586	0.0336033	0.0327668	0.0324912	0.0312927	0.030292	0.029939	0.0306284	0.0287004
0.0621296	0.0704694	0.0782062	0.0873859	0.100451	0.114316	0.113106	0.122992	0.133205	0.144027	0.153832	0.162727	0.174826	0.17657	0.173701	0.17328	0.171666	0.169275	0.182072	0.170783	0.172721	0.155197	0.15382	0.144311	0.0950018	0.0830604	0.0710076	0.0610805	0.0535878	0.0451975	0.0412023	0.0376214	0.0349695	0.0322266	0.0347174	0.0310085	0.0323234	0.0295223	0.0293768	0.0276102	0.0254037	0.0249873	0.0255692	0.0247349	0.0232172	0.0229712	0.0212911	0.0201366	0.0204167	0.0195687
9L, collected every 6 hours
Training
Time:0	6	12	18	24	30	36	42	48	54	60	66	72	78	84	90	96	102	108	114	120	126	132	138	144	150	156	162	168	174	180	186	192	198	204	210	216	222	228	234	240	246	252	258	264	270	276	282	288	294
0.105151	0.12201	0.133108	0.154957	0.168362	0.193596	0.21849	0.241731	0.258707	0.267528	0.278817	0.278864	0.271497	0.267536	0.255816	0.244918	0.22682	0.141943	0.118005	0.0997192	0.0817684	0.0701259	0.0646137	0.0602411	0.0563889	0.0530769	0.0485537	0.0467187	0.0412243	0.0391107	0.0377258	0.0343647	0.0335967	0.0306144	0.0298855	0.0275106	0.0166441	0.0160778	0.0147699	0.0155641	0.0153635	0.0154361	0.0124415	0.0133009	0.0123889	0.0118096	0.0121779	0.0112905	0.010474	0.010298
0.187478	0.20512	0.233147	0.26883	0.29489	0.319427	0.354126	0.379182	0.398687	0.393126	0.397463	0.383501	0.375979	0.346946	0.317575	0.276879	0.253422	0.147495	0.141172	0.131622	0.120022	0.111014	0.11053	0.106308	0.102153	0.101107	0.0930499	0.0869081	0.0836009	0.0788673	0.0749773	0.0723833	0.0743531	0.0749709	0.074276	0.068591	0.0447639	0.0409347	0.0359069	0.0364557	0.0359369	0.0344103	0.0380441	0.0373282	0.038921	0.0366884	0.0368953	0.0366257	0.0388217	0.0373336
0.265191	0.305419	0.342557	0.40505	0.413199	0.459992	0.505707	0.531716	0.532519	0.524978	0.502155	0.465332	0.43519	0.393344	0.370121	0.327489	0.305705	0.154157	0.148701	0.146422	0.143004	0.141861	0.132329	0.125366	0.118717	0.108865	0.103573	0.0961636	0.0935105	0.0914371	0.0854834	0.0866691	0.0829961	0.081536	0.0763686	0.0776689	0.0530034	0.0477127	0.0456577	0.0475673	0.0453458	0.0438742	0.0467126	0.0463809	0.0457695	0.0417619	0.0412654	0.0449543	0.0424861	0.0426163
0.11536	0.129537	0.144811	0.170949	0.196786	0.216415	0.243373	0.255869	0.291539	0.298443	0.300469	0.297818	0.288531	0.271319	0.253503	0.237197	0.219791	0.136739	0.128013	0.119898	0.111639	0.102474	0.0899964	0.0917318	0.0857138	0.0806734	0.072865	0.0677328	0.0663116	0.0644804	0.0581428	0.056727	0.0537485	0.0511912	0.0477809	0.04597	0.0280428	0.0259388	0.022813	0.0236431	0.0225185	0.0244707	0.0245095	0.0203164	0.0203317	0.0215706	0.0216865	0.0223021	0.0211867	0.0204218
0.31273	0.376234	0.426773	0.469484	0.469336	0.529975	0.569601	0.591903	0.589117	0.566016	0.525853	0.485638	0.450308	0.417241	0.382254	0.343754	0.311439	0.148705	0.165962	0.156939	0.150569	0.146571	0.131716	0.124375	0.124089	0.112656	0.106487	0.105155	0.0959443	0.0941653	0.0918744	0.087101	0.0867375	0.0857568	0.0853799	0.079841	0.0556444	0.0523066	0.0509127	0.0521417	0.0535954	0.0517171	0.053625	0.0505062	0.0550622	0.0519125	0.0544695	0.0539758	0.0542909	0.0531826
0.263991	0.300817	0.34574	0.41144	0.433443	0.468158	0.51247	0.534663	0.538475	0.521899	0.497611	0.468436	0.425255	0.3786	0.362733	0.332434	0.300206	0.157866	0.163236	0.162045	0.145985	0.136317	0.133987	0.129477	0.119679	0.113957	0.105756	0.103826	0.09903	0.0950976	0.0906871	0.089843	0.0869266	0.0815968	0.0806699	0.0771863	0.0539128	0.0514077	0.0484767	0.0498384	0.0479292	0.0481756	0.0475087	0.0475466	0.0508089	0.0492002	0.0461833	0.0437078	0.0459907	0.0483471
0.111139	0.130875	0.144415	0.172201	0.18987	0.220545	0.245562	0.2723	0.289387	0.305779	0.314705	0.302434	0.30082	0.285635	0.268053	0.253181	0.22739	0.14645	0.128556	0.111761	0.0969897	0.0920559	0.0843298	0.0783529	0.0779697	0.0688135	0.0656654	0.0609929	0.0557504	0.0518791	0.0498244	0.0482777	0.0462033	0.0436836	0.0415047	0.0406816	0.0231663	0.0205886	0.0201971	0.0197715	0.0207729	0.0215715	0.0188264	0.0195812	0.0239067	0.0210186	0.0216113	0.0204877	0.0201315	0.020156
0.315255	0.37624	0.423705	0.479227	0.489947	0.54581	0.584273	0.595707	0.603196	0.58564	0.546105	0.511191	0.46876	0.425201	0.395284	0.353517	0.33234	0.155081	0.161434	0.168005	0.15751	0.151555	0.142565	0.13523	0.12992	0.119271	0.111655	0.108768	0.10912	0.103481	0.0967815	0.0935888	0.0936993	0.0932731	0.0937725	0.0891691	0.0530222	0.0503429	0.0529929	0.0525526	0.0526545	0.0552401	0.0518622	0.0526863	0.0542683	0.0564125	0.0538262	0.0529063	0.0520357	0.055943
0.236792	0.264035	0.300449	0.35377	0.376191	0.417322	0.460529	0.487963	0.49689	0.509817	0.502676	0.473903	0.435558	0.396852	0.366341	0.331503	0.304034	0.158143	0.155437	0.152592	0.142704	0.134483	0.126789	0.125716	0.116639	0.110296	0.10689	0.105147	0.0994718	0.0917226	0.0898582	0.0890609	0.0848952	0.0823382	0.0791436	0.0755072	0.0539376	0.0459133	0.0453888	0.0437772	0.0442992	0.044954	0.0419236	0.0419322	0.0397957	0.0405053	0.0399839	0.039296	0.0411661	0.0410674
0.109532	0.123337	0.138102	0.169126	0.188413	0.215937	0.241906	0.26922	0.289193	0.29779	0.309791	0.303977	0.293225	0.286613	0.270608	0.250885	0.227438	0.137869	0.126115	0.113004	0.100229	0.0922946	0.0835048	0.0815564	0.072758	0.0670937	0.0633628	0.0571532	0.0516938	0.0503999	0.0473349	0.0448247	0.0423661	0.0412129	0.0398463	0.0383341	0.0214207	0.0196795	0.0190537	0.01899	0.0189592	0.0182726	0.0185661	0.0177146	0.0177502	0.0160985	0.0156077	0.0145121	0.0143637	0.0144128
0.300088	0.338451	0.383154	0.450136	0.455999	0.502572	0.541567	0.559659	0.568288	0.56076	0.532433	0.501124	0.457415	0.411785	0.388354	0.362228	0.332595	0.158566	0.156965	0.157469	0.145751	0.143583	0.129074	0.126571	0.109959	0.109734	0.103293	0.101266	0.0972373	0.0910248	0.0862384	0.0836152	0.0819454	0.0778322	0.0807896	0.0782256	0.0556902	0.0488313	0.0488058	0.0488644	0.0482045	0.0488997	0.0495672	0.0467887	0.0520242	0.0466267	0.0504238	0.0460333	0.0468186	0.0480317
0.245754	0.28548	0.321357	0.378451	0.403499	0.442912	0.490672	0.511652	0.519276	0.51649	0.509843	0.489885	0.444617	0.417224	0.373229	0.347149	0.311304	0.161943	0.162025	0.160137	0.151433	0.138955	0.133135	0.126156	0.117862	0.115398	0.107104	0.102722	0.0976527	0.09434	0.088798	0.0858943	0.0878771	0.0851336	0.0806435	0.0802351	0.0534904	0.0487056	0.0464965	0.045031	0.0443784	0.0447404	0.0449947	0.044911	0.0474571	0.0437399	0.044663	0.0460104	0.0421805	0.0446468
0.308109	0.345376	0.393302	0.451266	0.465431	0.523239	0.562524	0.580691	0.580007	0.554514	0.517494	0.485747	0.440373	0.408646	0.375552	0.347515	0.31964	0.158967	0.164129	0.157858	0.155057	0.145445	0.137635	0.128985	0.12619	0.12173	0.117762	0.107395	0.107741	0.101344	0.0959262	0.0947252	0.0887298	0.0832457	0.084065	0.0844826	0.0526914	0.052334	0.0502102	0.051317	0.0510028	0.0528315	0.052532	0.0503557	0.0508987	0.0509942	0.0513867	0.0515519	0.0499883	0.0509076
0.191145	0.218743	0.252292	0.292949	0.327724	0.355929	0.391712	0.412329	0.428741	0.42076	0.431093	0.420789	0.393059	0.371446	0.353732	0.317512	0.293519	0.167393	0.160866	0.150619	0.139669	0.128793	0.127624	0.121606	0.114162	0.109987	0.103239	0.0977215	0.0927234	0.088663	0.0842964	0.082772	0.0753876	0.0756342	0.0744033	0.0717728	0.0485938	0.0436559	0.0413376	0.0432316	0.0428165	0.0407815	0.0421866	0.040778	0.0404413	0.0403044	0.042312	0.0410693	0.0412164	0.0422213
0.239145	0.27684	0.315671	0.373592	0.389295	0.440303	0.481145	0.499594	0.512771	0.518945	0.51038	0.489061	0.457657	0.409764	0.382052	0.349473	0.327117	0.169281	0.172591	0.161231	0.156548	0.145903	0.144827	0.137412	0.126205	0.120253	0.10867	0.106656	0.102682	0.104595	0.0968168	0.0960188	0.0885309	0.083069	0.0841194	0.0845632	0.058484	0.0505406	0.0479206	0.0461629	0.0473193	0.0460875	0.0453448	0.0431049	0.0432344	0.0432625	0.0439764	0.0427971	0.0427633	0.0417018
0.120122	0.133983	0.147496	0.173555	0.194769	0.214549	0.243543	0.27365	0.293222	0.295106	0.296417	0.294469	0.285626	0.273316	0.263894	0.245306	0.225988	0.141032	0.128113	0.110509	0.104991	0.0939208	0.0878882	0.0819925	0.0781699	0.0739612	0.0688412	0.0642458	0.0606269	0.0579289	0.0536432	0.0516636	0.0504776	0.0449212	0.0448906	0.0443813	0.0343284	0.0285779	0.0269449	0.0241422	0.025574	0.0254078	0.0240891	0.0240474	0.0228881	0.022262	0.0203779	0.0209648	0.0192453	0.0196308
0.267794	0.307647	0.349566	0.397556	0.425721	0.452718	0.507726	0.516515	0.535511	0.532906	0.504971	0.460658	0.423862	0.403261	0.363226	0.329742	0.296323	0.160459	0.163238	0.156863	0.147662	0.131978	0.13696	0.12597	0.118354	0.113389	0.10795	0.103668	0.0959854	0.0933647	0.0939473	0.0921084	0.084059	0.0823563	0.0820453	0.0813189	0.0563997	0.0513412	0.0493906	0.0506724	0.0486613	0.047065	0.0483026	0.0462141	0.0469287	0.0482096	0.0455928	0.0466992	0.0447353	0.0448947
0.174263	0.193885	0.225326	0.253347	0.275506	0.308039	0.33478	0.362876	0.371767	0.38208	0.381055	0.372457	0.359872	0.337238	0.304465	0.275396	0.258205	0.173478	0.159985	0.145902	0.136046	0.117458	0.111733	0.106095	0.098726	0.0946533	0.0894935	0.0863186	0.0840905	0.0820873	0.0754165	0.0717531	0.0652586	0.0624798	0.0590649	0.0569644	0.0362501	0.034422	0.0313239	0.0302162	0.029478	0.0278938	0.02854	0.0251353	0.0272667	0.0258783	0.0254823	0.0259359	0.0262023	0.024274
0.178631	0.195323	0.225374	0.261964	0.285733	0.314953	0.344382	0.370768	0.38593	0.384194	0.393065	0.386026	0.367495	0.344207	0.315211	0.278295	0.255128	0.142847	0.137257	0.130786	0.120736	0.114155	0.110026	0.0950212	0.0968295	0.0888171	0.0853628	0.0820138	0.0769126	0.0725963	0.0698553	0.0646058	0.0608351	0.0597675	0.0577965	0.0553044	0.03861	0.0376137	0.035567	0.0330584	0.0341999	0.0302538	0.0282758	0.0296493	0.0317629	0.030849	0.03017	0.0306984	0.0286562	0.0285753
0.289685	0.327236	0.379544	0.432799	0.444673	0.48864	0.527617	0.552576	0.565602	0.546628	0.515972	0.478019	0.44104	0.393394	0.371252	0.336501	0.317285	0.162611	0.168082	0.163713	0.152265	0.143585	0.134895	0.129035	0.123453	0.115631	0.112637	0.110745	0.105926	0.101073	0.0977164	0.101186	0.0966959	0.0956556	0.0920753	0.0906779	0.059056	0.0566226	0.0543428	0.0545752	0.0542009	0.0512756	0.0520064	0.0511422	0.0522544	0.0511518	0.0526832	0.0517346	0.0533707	0.0514758
0.232856	0.272927	0.310756	0.36447	0.382534	0.430964	0.477635	0.49368	0.514473	0.511254	0.507272	0.470001	0.439191	0.396817	0.36697	0.337161	0.303584	0.160928	0.15986	0.154855	0.147741	0.143621	0.133238	0.133562	0.121681	0.11782	0.110288	0.103127	0.100194	0.0944785	0.0909949	0.0891974	0.0852647	0.0808393	0.0774044	0.0792722	0.0511234	0.0471267	0.0472977	0.0488899	0.0465601	0.0465388	0.0468262	0.0466779	0.0446668	0.0465907	0.0461139	0.0453834	0.0432761	0.0422601
0.243725	0.278711	0.324229	0.374564	0.400425	0.449774	0.484328	0.508424	0.529627	0.510836	0.500612	0.470808	0.423783	0.405139	0.373188	0.334519	0.308061	0.162785	0.169679	0.156268	0.148194	0.144048	0.134129	0.132652	0.12665	0.115636	0.111321	0.105772	0.103201	0.09254	0.09172	0.0876906	0.083967	0.0787881	0.0756664	0.0764682	0.0460282	0.0478818	0.0463249	0.0493578	0.0469036	0.0476605	0.0454066	0.0458449	0.0436527	0.0448995	0.0433051	0.0436167	0.0411285	0.0413227
Validation
Time:0	6	12	18	24	30	36	42	48	54	60	66	72	78	84	90	96	102	108	114	120	126	132	138	144	150	156	162	168	174	180	186	192	198	204	210	216	222	228	234	240	246	252	258	264	270	276	282	288	294
0.315269	0.37691	0.419316	0.481237	0.47473	0.523451	0.574475	0.576684	0.588829	0.575344	0.53597	0.505494	0.460153	0.426579	0.390491	0.356576	0.327295	0.162919	0.17315	0.161859	0.158474	0.14196	0.139068	0.128243	0.117477	0.112988	0.110665	0.10217	0.0980722	0.0959854	0.0917777	0.0899073	0.0875928	0.0888651	0.0826415	0.0828214	0.0547601	0.0491693	0.0505944	0.050977	0.0508812	0.0519202	0.0484439	0.0476284	0.0512769	0.0489	0.0512148	0.0519892	0.0481421	0.0513475
0.280691	0.330406	0.378781	0.419897	0.451977	0.494389	0.542404	0.555856	0.558636	0.546712	0.517538	0.484135	0.462346	0.403753	0.378912	0.345753	0.330426	0.165292	0.168233	0.159245	0.150148	0.14911	0.137204	0.135945	0.123836	0.117933	0.109826	0.103304	0.0960398	0.0967745	0.0890163	0.0883043	0.0878013	0.0832282	0.0813174	0.0768702	0.0532093	0.0453124	0.0467556	0.0467069	0.0440114	0.0449778	0.0466817	0.0456654	0.0526933	0.0539962	0.0515882	0.0519001	0.0507707	0.0485333
0.188013	0.206937	0.23961	0.278451	0.301066	0.326947	0.373663	0.392234	0.412656	0.409929	0.41004	0.401303	0.390522	0.359261	0.326848	0.297922	0.267858	0.153188	0.15026	0.143115	0.129683	0.122639	0.120958	0.113552	0.109671	0.106098	0.0977262	0.0938613	0.08843	0.0831671	0.0815819	0.0763091	0.0732838	0.0745552	0.0716191	0.0706155	0.0481717	0.0408146	0.0360543	0.0394373	0.0369421	0.0382602	0.0369246	0.0348769	0.0351981	0.0328092	0.0312252	0.0307688	0.0314684	0.0321904
0.187327	0.205357	0.237201	0.277573	0.305548	0.336606	0.367732	0.396147	0.410268	0.412135	0.415929	0.403111	0.384842	0.361503	0.334387	0.293545	0.266727	0.151411	0.145971	0.137307	0.122475	0.11787	0.114156	0.111097	0.107532	0.0992646	0.100744	0.0892789	0.0881878	0.0871679	0.08369	0.077553	0.0716395	0.0693524	0.0685815	0.0664348	0.0471738	0.0394233	0.0383802	0.0366976	0.0378152	0.0378668	0.036407	0.0370376	0.0347419	0.0341168	0.0369099	0.0343743	0.0330336	0.0301198
0.115172	0.127463	0.14527	0.168946	0.19005	0.214261	0.241545	0.275334	0.286727	0.300864	0.306389	0.308609	0.303127	0.291501	0.283304	0.268626	0.253843	0.164235	0.15057	0.13251	0.123065	0.114218	0.108297	0.0969445	0.0930541	0.0860691	0.0836127	0.0808927	0.0736123	0.0689949	0.0684331	0.0649486	0.0607784	0.0570523	0.0560824	0.0535232	0.0338647	0.0316903	0.030214	0.0271945	0.0271884	0.0261091	0.0245245	0.0244914	0.0232589	0.0238847	0.0227642	0.0236733	0.0213923	0.0204336
0.307413	0.346731	0.393776	0.456385	0.47708	0.518821	0.578467	0.585958	0.584814	0.558453	0.528104	0.495606	0.456397	0.412739	0.371407	0.338873	0.314583	0.150743	0.166151	0.161425	0.151123	0.154004	0.139021	0.135674	0.125273	0.120177	0.110663	0.107396	0.105609	0.100086	0.101655	0.0920574	0.0922704	0.0912149	0.0881702	0.0821466	0.0546971	0.050427	0.0491474	0.0530903	0.0515401	0.0509907	0.0529445	0.058288	0.0574422	0.0579553	0.0570195	0.0567639	0.05898	0.057892
0.309871	0.374135	0.425944	0.484236	0.496248	0.548791	0.578559	0.588208	0.589782	0.577878	0.539136	0.502385	0.466608	0.422062	0.40075	0.352194	0.328057	0.15613	0.16428	0.161864	0.154642	0.144228	0.136545	0.130975	0.119275	0.113797	0.110804	0.100254	0.0991051	0.0950843	0.0896946	0.0829519	0.0809217	0.0797131	0.0755824	0.0751243	0.043766	0.0441782	0.0468644	0.0479142	0.0483379	0.0463962	0.0481192	0.0484601	0.0428432	0.0430393	0.0440394	0.044728	0.0464971	0.0464771
0.24565	0.281862	0.322207	0.381464	0.389565	0.427306	0.484773	0.500346	0.508826	0.51787	0.492233	0.464131	0.421069	0.382399	0.350201	0.322748	0.288017	0.158266	0.154437	0.145764	0.137071	0.129832	0.128175	0.127143	0.1165	0.110241	0.104727	0.100653	0.0965555	0.0922733	0.0899391	0.0857084	0.085964	0.0840173	0.0830983	0.0792754	0.0537504	0.051062	0.0502468	0.051091	0.0466922	0.046781	0.0467346	0.0449559	0.0446089	0.044105	0.0462819	0.0456673	0.0444711	0.0434722
[truncated: 37 more columns]

## Sheet: two fractions of 10 Gy
All numbers represent confluence (area covered by cells / area of the total well). Thus it is unitless value between 0 and 1
All fractions are 24 hours apart starting the first time point (first radiation occur at timepoint 0, then 24h, then 48h etc.)
Due to microscopy availability reasons, some images are collected at once per 4 hours, some collected at once per 6 hours. Regardless of the imaging interval, the experiments are under the same settings
C6 collected every 4 hours
Training
Time: 0	4	8	12	16	20	24	28	32	36	40	44	48	52	56	60	64	68	72	76	80	84	88	92	96	100	104	108	112	116	120	124	128	132	136	140	144	148	152	156	160	164	168	172	176	180	184	188	192	196
0.0164025	0.018412	0.0203133	0.0251675	0.0285304	0.0317635	0.0348167	0.0376481	0.0402662	0.0373234	0.0402563	0.0398664	0.0386479	0.0409347	0.0413052	0.0420783	0.0405864	0.0418176	0.039394	0.037904	0.040545	0.0413583	0.039931	0.0396617	0.0402041	0.0375711	0.0375319	0.0347849	0.0351796	0.0338147	0.0326465	0.0343444	0.0355218	0.0321098	0.0350854	0.033652	0.0322375	0.0314926	0.0327022	0.0306889	0.029203	0.0273132	0.0256313	0.0268428	0.0265025	0.0250717	0.0264439	0.025878	0.0267864	0.0245302
0.134938	0.153141	0.166123	0.185727	0.212773	0.241931	0.246615	0.258131	0.270161	0.269004	0.28175	0.279926	0.274211	0.272913	0.279917	0.276982	0.276908	0.2633	0.274248	0.283003	0.267538	0.264452	0.258175	0.253243	0.248115	0.202326	0.196488	0.187707	0.196779	0.1759	0.192023	0.189691	0.186987	0.187783	0.179258	0.180257	0.177122	0.17778	0.179716	0.17537	0.167874	0.172202	0.168287	0.170072	0.16425	0.15643	0.155838	0.156458	0.156432	0.153538
0.0244497	0.0261126	0.0287335	0.0319023	0.0376713	0.0415452	0.0434149	0.0484582	0.0508153	0.0505253	0.0515092	0.0537546	0.0503983	0.0494141	0.0508637	0.050736	0.0486206	0.0463937	0.0466165	0.0452576	0.0454843	0.0431689	0.0417508	0.0431148	0.0416346	0.0401061	0.0390347	0.036252	0.0345946	0.0331303	0.0327716	0.0332946	0.0340477	0.0339509	0.0316104	0.0330024	0.0337459	0.0327054	0.0321248	0.030877	0.0297995	0.0304549	0.0277967	0.0281411	0.0278913	0.0260444	0.0255717	0.0269949	0.0252038	0.0253715
0.131665	0.152842	0.168137	0.192771	0.210184	0.23726	0.247134	0.260556	0.275134	0.291962	0.289323	0.28875	0.277815	0.306818	0.30303	0.287991	0.283194	0.285617	0.291316	0.271158	0.272726	0.27016	0.258983	0.265562	0.254407	0.224038	0.220344	0.216359	0.203931	0.202271	0.204049	0.198879	0.19755	0.189668	0.183451	0.188452	0.191031	0.1844	0.182045	0.177605	0.173666	0.177527	0.168225	0.173357	0.166972	0.168484	0.162266	0.161239	0.162537	0.157566
0.0429371	0.0461384	0.0473053	0.0497076	0.0592881	0.068449	0.0745396	0.0818871	0.0876562	0.0927326	0.0918117	0.0915736	0.0928927	0.0943006	0.0928523	0.0926766	0.0892121	0.089164	0.0889778	0.0889456	0.0907498	0.0849652	0.0871262	0.084623	0.0830477	0.0744979	0.0698986	0.0670568	0.0668995	0.0677268	0.0668425	0.0651488	0.0644259	0.0633134	0.063196	0.0642181	0.0628831	0.0595797	0.0602704	0.0596872	0.0603917	0.0588765	0.0578216	0.0573967	0.0532443	0.0549925	0.0522136	0.0533338	0.0516875	0.0513224
0.133638	0.148214	0.165393	0.18534	0.211921	0.24145	0.253877	0.268061	0.270484	0.277033	0.290839	0.290644	0.276238	0.288301	0.285476	0.284146	0.276613	0.276244	0.274825	0.271168	0.267865	0.262775	0.261749	0.258149	0.247947	0.203775	0.202947	0.203898	0.204294	0.201856	0.200766	0.194632	0.191287	0.192488	0.186869	0.185331	0.185147	0.180041	0.182255	0.177201	0.176209	0.180884	0.179069	0.17197	0.175221	0.170459	0.166098	0.165879	0.165414	0.160649
0.0212491	0.0244682	0.026498	0.0311482	0.035673	0.0410375	0.0448737	0.0483252	0.0515296	0.049862	0.0495879	0.0511938	0.0502013	0.0496181	0.0485859	0.0466935	0.0481947	0.0488981	0.0485098	0.0484617	0.0487698	0.0461473	0.0448607	0.0439608	0.0419953	0.0382844	0.0367759	0.0387501	0.0376449	0.0366722	0.0367906	0.0370907	0.0376936	0.0345627	0.0346143	0.0356819	0.0360495	0.0337272	0.0319227	0.031251	0.0300284	0.0295446	0.029359	0.028116	0.0284158	0.0280386	0.0273591	0.0272384	0.0272607	0.0262243
0.0346719	0.0403837	0.038258	0.0454346	0.0506371	0.0514952	0.0537122	0.0548582	0.058104	0.0584582	0.0569052	0.0559538	0.0477315	0.0544953	0.0561941	0.0512364	0.0533545	0.048859	0.0515471	0.0496118	0.0493832	0.0485566	0.0473206	0.0454263	0.0506386	0.0370637	0.0414885	0.0372419	0.0378413	0.0376487	0.0391757	0.0365709	0.0369185	0.0350036	0.0367692	0.0339048	0.0340579	0.0315012	0.0327331	0.0372563	0.0358958	0.0286944	0.0318784	0.0319227	0.0295624	0.0311769	0.0308092	0.0311358	0.0314337	0.0297378
0.0748493	0.0824553	0.0879353	0.101566	0.119019	0.133608	0.138943	0.150791	0.155415	0.153052	0.166293	0.167222	0.156699	0.171978	0.17456	0.177885	0.179527	0.169503	0.175073	0.163703	0.162595	0.162243	0.155977	0.16163	0.15448	0.12738	0.128791	0.123412	0.128398	0.121986	0.12433	0.122039	0.116036	0.11535	0.111268	0.110276	0.111028	0.10805	0.109166	0.107073	0.103031	0.101583	0.0998019	0.0974092	0.0968945	0.0961083	0.0951632	0.0953567	0.0937518	0.0905525
0.0920702	0.103288	0.110905	0.12364	0.142919	0.16236	0.15727	0.169148	0.167529	0.172005	0.17735	0.178279	0.171617	0.184393	0.17755	0.179574	0.174335	0.169052	0.181688	0.170985	0.17714	0.173228	0.173169	0.175188	0.170773	0.147622	0.13993	0.143853	0.141454	0.139975	0.138483	0.136237	0.131052	0.130814	0.124484	0.126834	0.125085	0.116935	0.114163	0.110139	0.109423	0.108436	0.105637	0.102995	0.102995	0.10204	0.100307	0.0971571	0.0981439	0.094271
0.0439376	0.0477627	0.0540738	0.0638444	0.0711216	0.0830827	0.091289	0.0982498	0.0956372	0.101054	0.103722	0.104962	0.0963298	0.100553	0.101151	0.0988464	0.0975648	0.10189	0.101469	0.101173	0.097293	0.0949939	0.0940026	0.0898831	0.0948665	0.0855894	0.0859723	0.0834048	0.082475	0.080139	0.0779254	0.0764921	0.0753061	0.0744616	0.0732928	0.0702675	0.0710655	0.0718432	0.0674241	0.0667687	0.0655403	0.0624139	0.0635674	0.0615796	0.0609579	0.0579636	0.0563663	0.0575829	0.0554311	0.0528713
0.120342	0.132039	0.143304	0.166431	0.190136	0.21275	0.211863	0.23782	0.231817	0.241977	0.246852	0.249786	0.235882	0.244987	0.24953	0.237517	0.244459	0.229552	0.235454	0.237691	0.2431	0.23526	0.233411	0.220209	0.225452	0.187793	0.183384	0.181635	0.17964	0.178974	0.17125	0.171129	0.166878	0.161682	0.160578	0.158224	0.157049	0.152735	0.147798	0.141789	0.139848	0.135717	0.128794	0.134583	0.128194	0.126429	0.121068	0.126474	0.116293	0.120567
0.140441	0.155698	0.167846	0.191061	0.225053	0.247245	0.247166	0.273145	0.276793	0.287371	0.290736	0.29597	0.288337	0.298581	0.283372	0.282772	0.286097	0.287496	0.281575	0.279517	0.276046	0.270992	0.265799	0.257213	0.25938	0.206168	0.210005	0.209398	0.204867	0.206762	0.200702	0.201324	0.195318	0.193044	0.187931	0.186212	0.183578	0.18255	0.18158	0.170579	0.171391	0.171914	0.167262	0.160967	0.160975	0.156117	0.158171	0.155087	0.156608	0.154969
0.0769836	0.0823028	0.0914689	0.103091	0.124167	0.140135	0.142275	0.152742	0.154805	0.159468	0.160684	0.164447	0.164592	0.166514	0.160763	0.161445	0.167911	0.161909	0.163784	0.160564	0.165078	0.162743	0.160566	0.15299	0.151213	0.124504	0.127277	0.124837	0.124444	0.118346	0.118083	0.115164	0.113963	0.108955	0.107204	0.101964	0.103089	0.102705	0.0984851	0.0984704	0.0966029	0.0960955	0.0953548	0.0909726	0.0907352	0.0883918	0.0857508	0.084906	0.0847771	0.0806782
0.0376357	0.0432548	0.0485327	0.0543062	0.0649362	0.0699642	0.0743177	0.078267	0.0825432	0.08071	0.0866653	0.083797	0.0848767	0.0885462	0.0891411	0.0890618	0.090527	0.0865345	0.0891506	0.0833039	0.0883612	0.0824359	0.0835961	0.0804566	0.0788963	0.0786041	0.0709815	0.0700972	0.0659825	0.0658239	0.0658516	0.0666932	0.0624123	0.063428	0.0623566	0.0604811	0.0564262	0.0556778	0.0541528	0.0542158	0.0519755	0.0505578	0.0511508	0.0506819	0.0494138	0.0471239	0.0463115	0.0445675	0.0449014	0.0431867
0.0560232	0.0589542	0.0616308	0.0655413	0.0749652	0.0866102	0.0869626	0.0902558	0.0944982	0.0986309	0.0997908	0.0998758	0.0971771	0.0995374	0.0955019	0.0940201	0.0993837	0.0912391	0.094017	0.0896427	0.0913922	0.0869584	0.0871558	0.0912556	0.086891	0.0752335	0.0757056	0.0723254	0.0748302	0.073584	0.0716442	0.0705381	0.0693209	0.0713122	0.0677586	0.0667983	0.0643043	0.0677227	0.0614446	0.0594094	0.0590602	0.0591066	0.0585044	0.0577707	0.0562931	0.0552264	0.0570972	0.0568024	0.0551475	0.0549256
0.0501252	0.0546309	0.0584738	0.0693362	0.0800724	0.090697	0.0933527	0.0997723	0.102052	0.10438	0.105545	0.104059	0.0986458	0.102386	0.101124	0.103773	0.10412	0.103047	0.101763	0.10566	0.0982772	0.0990103	0.0989336	0.0970689	0.0944954	0.0923544	0.0872261	0.0840742	0.0853379	0.0821169	0.0831776	0.0802723	0.0777526	0.0767512	0.0745803	0.0726097	0.0707765	0.0686104	0.067856	0.0679617	0.0646764	0.0628894	0.0634825	0.0620574	0.0605387	0.060717	0.057744	0.060117	0.0573142	0.0578223
0.0246499	0.0219045	0.0240973	0.0267664	0.0301385	0.0334041	0.0348922	0.0374698	0.0409993	0.0398569	0.0411043	0.040589	0.0399183	0.0391693	0.0390608	0.0397649	0.0384846	0.0366477	0.0363071	0.036697	0.0366442	0.0359515	0.03604	0.0339337	0.0348304	0.0317033	0.0300144	0.0294768	0.0292883	0.0295856	0.0279537	0.0285973	0.028857	0.0281192	0.0288554	0.0268784	0.0269106	0.0272499	0.0273075	0.0265423	0.0266218	0.0250067	0.0236975	0.0234375	0.0240025	0.0240193	0.0223333	0.0240321	0.0236959	0.0232844
0.119366	0.129949	0.143322	0.166101	0.189385	0.212743	0.219003	0.231793	0.229507	0.246428	0.256206	0.253236	0.256814	0.262925	0.267843	0.262505	0.253195	0.264116	0.26441	0.251722	0.269377	0.246141	0.255341	0.247214	0.244786	0.188899	0.192412	0.186319	0.196446	0.191976	0.191804	0.186525	0.185777	0.183453	0.186146	0.187456	0.191014	0.19136	0.191402	0.186666	0.175135	0.180892	0.178868	0.178164	0.174113	0.172437	0.16876	0.170242	0.168106	0.163045
0.108438	0.119878	0.131819	0.150373	0.177415	0.201448	0.19382	0.202006	0.208579	0.221548	0.227303	0.229029	0.234131	0.238516	0.235024	0.245355	0.234353	0.243761	0.228294	0.229183	0.228312	0.22203	0.230143	0.225552	0.215827	0.201134	0.176818	0.177255	0.178845	0.182076	0.179147	0.177056	0.171076	0.173534	0.166008	0.157036	0.155731	0.157155	0.151819	0.148799	0.146529	0.142192	0.14815	0.144947	0.139882	0.139384	0.134912	0.13132	0.135435	0.136156
Validation
Time: 0	4	8	12	16	20	24	28	32	36	40	44	48	52	56	60	64	68	72	76	80	84	88	92	96	100	104	108	112	116	120	124	128	132	136	140	144	148	152	156	160	164	168	172	176	180	184	188	192	196
0.119602	0.121977	0.127159	0.14854	0.166475	0.189818	0.194734	0.211419	0.213252	0.224707	0.22535	0.23405	0.22196	0.23378	0.231935	0.226777	0.238143	0.225114	0.228816	0.220871	0.221046	0.23072	0.228877	0.213216	0.213232	0.168331	0.171714	0.17266	0.169073	0.168988	0.16647	0.164042	0.159952	0.16174	0.159686	0.158213	0.154166	0.150181	0.149322	0.145074	0.139568	0.142044	0.14158	0.138095	0.135486	0.136367	0.13171	0.129748	0.126954	0.12778
0.134313	0.14398	0.153613	0.173189	0.19682	0.221644	0.218751	0.240051	0.247866	0.251371	0.258903	0.257949	0.238717	0.262856	0.251124	0.256772	0.247241	0.246504	0.245301	0.251571	0.241429	0.242896	0.233059	0.231446	0.224265	0.184356	0.181367	0.181073	0.182672	0.171435	0.177503	0.175492	0.170266	0.169419	0.163094	0.158398	0.154799	0.156792	0.153536	0.149274	0.143989	0.140695	0.138836	0.135451	0.134486	0.129358	0.137645	0.127047	0.131561	0.124696
0.109155	0.116584	0.131083	0.151913	0.178288	0.197175	0.202008	0.217615	0.217449	0.229817	0.235709	0.247393	0.228937	0.23321	0.234856	0.23738	0.232769	0.233967	0.231867	0.228116	0.227994	0.220079	0.218134	0.213379	0.219463	0.186988	0.177565	0.172161	0.178879	0.170253	0.171501	0.168487	0.164148	0.159616	0.160588	0.150607	0.154022	0.147181	0.145356	0.140295	0.137042	0.134366	0.134166	0.134067	0.129876	0.128434	0.131854	0.127706	0.124869	0.123187
0.0497865	0.0560993	0.0619345	0.0680731	0.0812362	0.08872	0.0875505	0.0953997	0.0960997	0.0997577	0.100116	0.101968	0.107916	0.112919	0.108996	0.111489	0.106691	0.107587	0.108163	0.108058	0.105083	0.100614	0.102831	0.101471	0.100259	0.0829188	0.0858183	0.0818817	0.0823414	0.0810264	0.08011	0.0763995	0.0751635	0.0734446	0.0762457	0.0715777	0.0709713	0.0646331	0.0626848	0.0628974	0.0606387	0.0612622	0.0599343	0.058484	0.0577825	0.0555826	0.0561495	0.0558592	0.0557558	0.0557109
0.0689666	0.0733488	0.0839867	0.0959278	0.112269	0.1277	0.129588	0.134731	0.141714	0.147561	0.150791	0.1526	0.151879	0.159702	0.154716	0.155104	0.15504	0.156396	0.154677	0.1529	0.149572	0.151182	0.147225	0.15102	0.146468	0.127559	0.132123	0.127074	0.129822	0.127073	0.122888	0.122788	0.123572	0.126777	0.12231	0.115696	0.116419	0.110904	0.10691	0.104495	0.101871	0.10387	0.0991838	0.102134	0.0969642	0.0943365	0.0950273	0.0954312	0.0931432	0.0883011
0.025227	0.0284464	0.0315732	0.0343269	0.0398966	0.0436848	0.0444459	0.0473285	0.0489398	0.0483099	0.0517559	0.052553	0.0519638	0.053308	0.0560435	0.0537072	0.0535757	0.0528983	0.0523715	0.0499973	0.0490847	0.048999	0.0480568	0.048088	0.0463908	0.0452376	0.0413182	0.0430014	0.0403849	0.0384856	0.0372677	0.0404171	0.0396773	0.0399367	0.0396391	0.0385715	0.0409327	0.0374727	0.0396048	0.0372069	0.0361737	0.0332637	0.0343291	0.035333	0.0321219	0.0301739	0.0303696	0.0296751	0.0292855	0.0294207
0.0929105	0.0993585	0.104	0.114225	0.133804	0.151317	0.143128	0.151887	0.158725	0.160411	0.166889	0.161578	0.159469	0.171635	0.167145	0.167136	0.170582	0.168781	0.163721	0.156653	0.172475	0.168322	0.163845	0.158084	0.149203	0.139462	0.130208	0.134632	0.136341	0.136386	0.130858	0.134388	0.130959	0.130762	0.128033	0.126155	0.121483	0.117818	0.114044	0.11409	0.111198	0.107866	0.10352	0.1027	0.104394	0.102887	0.09737	0.101066	0.0954942	0.0993334
C6 collected every 6 hours
Training
Time:0	6	12	18	24	30	36	42	48	54	60	66	72	78	84	90	96	102	108	114	120	126	132	138	144	150	156	162	168	174	180	186	192	198	204	210	216	222	228	234	240	246	252	258	264	270	276	282	288	294
0.0474307	0.0531065	0.0677882	0.0788578	0.0910662	0.0925387	0.0926174	0.0920259	0.0876342	0.0904175	0.0882597	0.0809446	0.0794253	0.0765398	0.0746742	0.0716127	0.0690156	0.0671879	0.0642798	0.0615758	0.0584837	0.0571242	0.0548438	0.0541286	0.0424896	0.044233	0.0460388	0.045164	0.0415385	0.0400876	0.0393832	0.0374686	0.0349886	0.0323422	0.0334445	0.032636	0.0314153	0.0303712	0.028574	0.0280071	0.0261543	0.0269182	0.0228079	0.0217167	0.0212551	0.0208105	0.0180845	0.0179164	0.0186803	0.0173358
0.0763307	0.0877587	0.104412	0.126449	0.136236	0.141105	0.141193	0.1429	0.144872	0.138938	0.136653	0.127953	0.129661	0.125086	0.121001	0.118894	0.112155	0.1096	0.105194	0.102417	0.0950193	0.0919078	0.0883698	0.0853586	0.0716722	0.0677717	0.0675431	0.0657218	0.0628481	0.0639154	0.0623862	0.0569587	0.0563364	0.0540474	0.0538927	0.0498505	0.0502424	0.0506472	0.0487164	0.0461263	0.0466445	0.0427045	0.0432596	0.0411059	0.0434748	0.0365585	0.0340019	0.0355616	0.0321779	0.0321044
0.0739482	0.0817624	0.0934367	0.113085	0.128347	0.128146	0.129268	0.132692	0.131273	0.131284	0.122048	0.115472	0.110516	0.108898	0.108372	0.100439	0.100596	0.0930156	0.0905706	0.0888572	0.088564	0.0792687	0.0770116	0.0764364	0.0584057	0.055936	0.0586018	0.0591865	0.0540856	0.0527207	0.0516359	0.0522289	0.0522977	0.052595	0.0542171	0.0493947	0.052382	0.0507752	0.0488192	0.0466088	0.0474358	0.0432812	0.0437189	0.0459308	0.0436661	0.0444332	0.0426204	0.0434362	0.044381	0.0426933
0.053633	0.06025	0.0715901	0.0804436	0.0865029	0.090888	0.0925696	0.0918687	0.0923064	0.0926466	0.0916354	0.0871561	0.0845953	0.0790278	0.0801915	0.0760216	0.073062	0.0729633	0.0698054	0.0671876	0.0673862	0.0639255	0.0628799	0.0607377	0.0484659	0.0479219	0.0444478	0.0472238	0.0421866	0.0423935	0.0427694	0.039839	0.0388125	0.0359356	0.037961	0.0358455	0.0372903	0.0349625	0.0365827	0.0330161	0.0349775	0.0338551	0.0308108	0.0340732	0.0343377	0.0329085	0.0343721	0.0350415	0.0330256	0.0346426
0.144116	0.169234	0.202296	0.246763	0.27409	0.274335	0.283784	0.277097	0.274993	0.274305	0.267552	0.25916	0.25761	0.250557	0.240859	0.224974	0.222604	0.216672	0.214423	0.203811	0.206826	0.192454	0.187356	0.183747	0.145645	0.15441	0.14908	0.146484	0.149384	0.147081	0.142912	0.146624	0.146548	0.1493	0.142195	0.141063	0.141739	0.143569	0.140936	0.138331	0.139872	0.13949	0.133271	0.136439	0.136293	0.134284	0.133551	0.132867	0.132419	0.13478
0.127658	0.140023	0.170941	0.20137	0.230415	0.226854	0.239408	0.243822	0.243149	0.238871	0.244127	0.239402	0.232885	0.223868	0.210005	0.20416	0.196064	0.187128	0.177567	0.175639	0.173653	0.164815	0.162296	0.159899	0.12153	0.122728	0.12391	0.127229	0.127635	0.124926	0.123129	0.121857	0.121958	0.118233	0.124423	0.116151	0.115931	0.110595	0.109567	0.113016	0.112866	0.105544	0.111997	0.109872	0.107419	0.101944	0.101859	0.101994	0.107756	0.102695
0.0999254	0.109743	0.135252	0.161166	0.166046	0.171553	0.176251	0.187576	0.18928	0.181503	0.1792	0.174264	0.173955	0.16499	0.162033	0.158099	0.151711	0.144172	0.139494	0.134172	0.128337	0.124138	0.124229	0.119104	0.100263	0.10186	0.103853	0.107487	0.105012	0.104145	0.10438	0.099849	0.101643	0.0995263	0.100605	0.0961614	0.101278	0.0971246	0.0978405	0.0969747	0.0941341	0.0930697	0.0904302	0.0940956	0.0983746	0.0932572	0.0965278	0.0918827	0.0896606	0.0898694
0.134301	0.155192	0.196602	0.239606	0.267202	0.264331	0.277111	0.281599	0.275902	0.258589	0.275007	0.261496	0.263987	0.250607	0.23465	0.230425	0.221549	0.212264	0.203276	0.193605	0.195877	0.183766	0.174723	0.171759	0.136004	0.146938	0.147202	0.143567	0.143344	0.146157	0.140271	0.153125	0.147324	0.146398	0.145212	0.146078	0.140643	0.14089	0.139246	0.142047	0.138586	0.140404	0.137082	0.130677	0.133893	0.129124	0.127599	0.136398	0.130922	0.12641
0.0785223	0.0918865	0.113579	0.131643	0.141423	0.149621	0.14622	0.150332	0.143669	0.146915	0.157409	0.141251	0.142653	0.136384	0.129544	0.125714	0.119914	0.114637	0.110961	0.103841	0.103487	0.0958011	0.0904605	0.0904818	0.0707466	0.0691321	0.0683637	0.0683647	0.0680457	0.0639905	0.0600609	0.0602869	0.0613148	0.0608198	0.0582055	0.0578913	0.0558678	0.0572881	0.0552946	0.0538876	0.0494797	0.0517464	0.0507787	0.0509515	0.0459286	0.0449912	0.0463434	0.0496242	0.0455871	0.0452681
0.0476118	0.0501946	0.058535	0.0709026	0.0802501	0.0800314	0.0806521	0.0826536	0.0837359	0.0821707	0.0801052	0.0738979	0.0727223	0.0690023	0.0660996	0.0637161	0.0617992	0.0610964	0.057058	0.0544609	0.0507978	0.0509414	0.0501052	0.0478741	0.0393154	0.0375886	0.0386979	0.0370233	0.0370895	0.0344679	0.0361094	0.0462934	0.0409315	0.0397782	0.0409035	0.0379858	0.0387775	0.0380489	0.038123	0.0389516	0.03888	0.0399189	0.0393717	0.0410572	0.0391384	0.04316	0.0425233	0.0422744	0.0433697	0.0414869
0.0564246	0.0602602	0.0710598	0.0867538	0.08146	0.0840173	0.0862986	0.0926412	0.0910516	0.0654152	0.0909663	0.0894167	0.0849846	0.0808596	0.0768235	0.0744896	0.0722041	0.0678462	0.0663084	0.0601469	0.0601345	0.0577917	0.0547799	0.0539866	0.0449037	0.0421299	0.0423276	0.0428849	0.0397461	0.0404839	0.038193	0.0356122	0.0343886	0.0340041	0.0326818	0.0323034	0.0307347	0.0306545	0.0306698	0.0298215	0.0274603	0.0268902	0.0265203	0.0238207	0.0261813	0.023489	0.0237185	0.0213984	0.0203091	0.01909
0.105027	0.123055	0.162024	0.18979	0.203735	0.2139	0.220719	0.215412	0.222012	0.225948	0.207731	0.218438	0.213246	0.204926	0.200103	0.189809	0.188234	0.17655	0.169326	0.168693	0.167458	0.158094	0.16019	0.149503	0.125885	0.127393	0.129815	0.128832	0.125614	0.123599	0.118192	0.12216	0.119497	0.11859	0.118029	0.118056	0.112101	0.117242	0.113342	0.11787	0.116314	0.112695	0.113971	0.116994	0.114299	0.111639	0.115575	0.113664	0.117185	0.115632
0.0719027	0.0788078	0.0988336	0.116352	0.125453	0.131152	0.134083	0.134997	0.139245	0.126812	0.122634	0.115722	0.118428	0.11043	0.111478	0.101986	0.101057	0.100664	0.0955665	0.0929108	0.0877644	0.0876559	0.0802453	0.078528	0.0593995	0.0597617	0.0586995	0.0570596	0.0557135	0.0560722	0.0557895	0.0588354	0.0579521	0.0549221	0.0541225	0.0557603	0.0532068	0.0527115	0.051903	0.0512145	0.0524307	0.0508032	0.0502255	0.0521528	0.0498193	0.0505559	0.0497878	0.0459433	0.0462441	0.0459764
0.130543	0.152048	0.186652	0.229512	0.25837	0.254318	0.260785	0.259101	0.254752	0.245473	0.245219	0.246894	0.244507	0.239339	0.228656	0.216321	0.208135	0.203766	0.195339	0.188526	0.182595	0.17619	0.172235	0.172133	0.127508	0.133373	0.134911	0.134839	0.13593	0.136113	0.131094	0.131535	0.128262	0.12954	0.122738	0.12376	0.121606	0.122371	0.118139	0.117797	0.117863	0.114883	0.118536	0.107968	0.110229	0.11135	0.108385	0.104233	0.104907	0.101516
0.0514217	0.0539519	0.0579779	0.0652443	0.0741933	0.0797958	0.0837868	0.0806082	0.0768881	0.075738	0.0744072	0.0724056	0.0678162	0.0656906	0.064297	0.0604184	0.0588806	0.0529216	0.0512679	0.0513357	0.0490506	0.0478585	0.0455966	0.0444994	0.0360788	0.0353604	0.0361396	0.0364217	0.0353712	0.0358761	0.0342419	0.0334741	0.0352162	0.0346143	0.0333009	0.0338198	0.0327127	0.0324339	0.0301446	0.029338	0.0295923	0.0285323	0.0288268	0.0285193	0.029683	0.0291091	0.0282901	0.0278623	0.0265811	0.026556
0.147995	0.170514	0.213416	0.259969	0.277833	0.276832	0.28037	0.290983	0.27777	0.272974	0.270239	0.25879	0.259271	0.246042	0.235102	0.232186	0.225	0.220802	0.211891	0.201822	0.196964	0.193496	0.18764	0.186213	0.15593	0.159201	0.161862	0.156911	0.149881	0.154959	0.150689	0.153127	0.151205	0.149043	0.145122	0.140498	0.145052	0.144051	0.143553	0.137943	0.134223	0.134786	0.139565	0.132673	0.137163	0.134086	0.132461	0.12949	0.133336	0.130709
0.0897612	0.106993	0.13919	0.15629	0.172305	0.18046	0.181326	0.190589	0.196602	0.18979	0.185293	0.181381	0.175761	0.17592	0.166314	0.165287	0.153596	0.147943	0.142195	0.130391	0.131481	0.124481	0.122253	0.119704	0.0900766	0.0917181	0.0866226	0.0884453	0.0883555	0.0858393	0.0864708	0.0838406	0.0823296	0.0842324	0.082539	0.079665	0.0791137	0.078444	0.076282	0.0757654	0.0732711	0.0753369	0.073464	0.0755865	0.0679299	0.073669	0.0725002	0.071776	0.0710643	0.0694412
0.0991733	0.11613	0.13804	0.15843	0.17182	0.174667	0.18468	0.191871	0.187618	0.18186	0.186397	0.181706	0.177181	0.173713	0.166578	0.161009	0.152327	0.146632	0.144774	0.140033	0.131752	0.128611	0.126678	0.121323	0.0999932	0.100984	0.10246	0.103143	0.100071	0.0954194	0.0982212	0.0972319	0.0928131	0.089736	0.0913572	0.0910958	0.091833	0.0844696	0.0878376	0.0844613	0.0847589	0.0840319	0.0837063	0.0876813	0.0848605	0.0828443	0.0797013	0.0778634	0.0781623	0.079085
0.0547213	0.0675807	0.0821911	0.101386	0.110798	0.114639	0.123728	0.123958	0.122187	0.122379	0.115108	0.114647	0.112757	0.107936	0.105119	0.100118	0.0970495	0.0969123	0.0906139	0.088006	0.0846787	0.0813043	0.0806078	0.0929955	0.0708641	0.0679604	0.0653977	0.0674756	0.0654315	0.0658017	0.0665732	0.0640417	0.0637556	0.0621885	0.0616681	0.0600231	0.0612635	0.0618409	0.0596653	0.060744	0.056945	0.0609427	0.058909	0.0629095	0.0641582	0.0593046	0.0607647	0.0572194	0.0567521	0.0593123
0.0726883	0.0846676	0.0965377	0.120162	0.125047	0.12819	0.129994	0.135837	0.133618	0.13528	0.126712	0.121818	0.118937	0.118301	0.114241	0.110011	0.105026	0.101555	0.0974095	0.0931766	0.0899353	0.0862235	0.082272	0.0823156	0.0745997	0.0709312	0.0718772	0.0710767	0.0710417	0.0691643	0.0667575	0.071069	0.0664278	0.0634427	0.063627	0.0626408	0.062213	0.0602207	0.0603554	0.0598174	0.0574416	0.0550014	0.0577866	0.0578098	0.0552564	0.0549931	0.052191	0.0537571	0.0539484	0.0548757
0.111801	0.128677	0.157019	0.187419	0.213365	0.211885	0.229462	0.220582	0.232268	0.226067	0.231863	0.228999	0.220683	0.211737	0.209939	0.205518	0.194491	0.187265	0.184373	0.17294	0.177652	0.171451	0.16528	0.162241	0.134042	0.1414	0.135635	0.137581	0.133673	0.135807	0.130311	0.13605	0.133869	0.131666	0.129697	0.132353	0.13032	0.12637	0.126039	0.127053	0.122927	0.119722	0.121906	0.122305	0.122195	0.120953	0.122639	0.121103	0.123079	0.126562
0.160838	0.17113	0.202811	0.220786	0.237517	0.239034	0.253258	0.249348	0.253214	0.247033	0.255271	0.248036	0.233982	0.232219	0.220589	0.220075	0.210591	0.207418	0.201442	0.187638	0.185204	0.175811	0.173095	0.170791	0.135888	0.136573	0.145071	0.139992	0.13643	0.138351	0.134432	0.135556	0.131518	0.122418	0.124114	0.125889	0.122814	0.133022	0.124701	0.118329	0.126144	0.121875	0.112832	0.114716	0.119757	0.10979	0.110249	0.106135	0.113099	0.106346
Validation
Time:0	6	12	18	24	30	36	42	48	54	60	66	72	78	84	90	96	102	108	114	120	126	132	138	144	150	156	162	168	174	180	186	192	198	204	210	216	222	228	234	240	246	252	258	264	270	276	282	288	294
0.036309	0.0433226	0.0525835	0.0613966	0.075604	0.0730241	0.0776202	0.0735114	0.0741665	0.0720459	0.0710207	0.0684064	0.0675807	0.0621303	0.0618664	0.058187	0.0557045	0.0535203	0.0549209	0.0486941	0.0519536	0.0490719	0.0456434	0.0463023	0.0434321	0.0423247	0.0411769	0.0393132	0.0408252	0.040227	0.0390168	0.04063	0.0378894	0.0376615	0.0377955	0.0356902	0.0357281	0.0343775	0.0360203	0.034515	0.0345373	0.0325717	0.0321789	0.0313994	0.0318348	0.0328324	0.0326121	0.032644	0.0321862	0.0296047
0.158918	0.171468	0.200735	0.244851	0.2605	0.275999	0.277486	0.283423	0.286404	0.26724	0.276571	0.273939	0.260192	0.252741	0.248723	0.230926	0.227421	0.223871	0.219025	0.208803	0.200451	0.200566	0.195226	0.193294	0.145125	0.153928	0.149697	0.150333	0.148313	0.149172	0.149927	0.155399	0.14766	0.148741	0.149553	0.1447	0.147439	0.137779	0.141986	0.143212	0.139263	0.133701	0.14163	0.132984	0.137511	0.138751	0.134239	0.133833	0.129326	0.130338
0.129531	0.152393	0.19613	0.230905	0.252015	0.256547	0.261686	0.258075	0.2569	0.248043	0.250791	0.252266	0.246087	0.235561	0.231421	0.221513	0.214611	0.204763	0.193015	0.187463	0.181765	0.176523	0.171813	0.165855	0.124717	0.134553	0.129649	0.125332	0.127897	0.12497	0.130513	0.122238	0.12821	0.129167	0.130346	0.12456	0.124568	0.126764	0.12386	0.130247	0.129975	0.132433	0.124784	0.1283	0.127616	0.13139	0.133969	0.140929	0.142339	0.141512
0.103404	0.118066	0.147428	0.179308	0.195895	0.196403	0.205709	0.204661	0.206277	0.195867	0.193401	0.197967	0.190561	0.185162	0.180177	0.174325	0.167355	0.16068	0.154398	0.149105	0.145394	0.142463	0.138195	0.131189	0.103783	0.105046	0.10067	0.104638	0.100685	0.0961611	0.0968802	0.0995855	0.0911105	0.0910035	0.0926721	0.0931225	0.0919027	0.0831219	0.0874811	0.0861168	0.0862894	0.0817445	0.0832148	0.0822927	0.0794097	0.0787263	0.0810738	0.0805706	0.0794969	0.0774139
0.102955	0.118856	0.146434	0.168656	0.182747	0.183521	0.199452	0.199343	0.20714	0.195674	0.198197	0.188605	0.18827	0.183242	0.175711	0.178762	0.168039	0.160142	0.154585	0.149941	0.145433	0.144044	0.139023	0.134564	0.105388	0.104914	0.10733	0.105881	0.102691	0.100132	0.101846	0.0962964	0.0968601	0.0973732	0.0984084	0.0975591	0.1015	0.0918162	0.100086	0.0949197	0.0928131	0.100242	0.100921	0.0909036	0.0909198	0.0889549	0.0945931	0.0926428	0.0928182	0.092082
0.141195	0.169744	0.212488	0.255337	0.275172	0.288614	0.293424	0.298036	0.304829	0.289434	0.284688	0.286929	0.273545	0.262756	0.259474	0.248503	0.24675	0.235619	0.234168	0.220827	0.220102	0.217645	0.213458	0.205737	0.156167	0.167094	0.162102	0.163762	0.162762	0.163574	0.164172	0.161262	0.156298	0.154785	0.158126	0.157022	0.150828	0.154084	0.159175	0.155659	0.151539	0.154221	0.147834	0.153052	0.148846	0.147794	0.145089	0.147049	0.145176	0.140616
0.15271	0.18014	0.224926	0.265481	0.2791	0.282199	0.284451	0.279213	0.278145	0.28021	0.267536	0.269409	0.256874	0.252323	0.248754	0.240319	0.226569	0.225159	0.216777	0.208105	0.209633	0.202719	0.196784	0.197793	0.160128	0.167138	0.160464	0.160916	0.160032	0.167296	0.162263	0.168841	0.166744	0.163128	0.164287	0.159941	0.158765	0.156913	0.156101	0.153188	0.152078	0.147425	0.145425	0.143668	0.147975	0.136877	0.128835	0.128098	0.129546	0.128901
0.111745	0.12805	0.155274	0.188136	0.208594	0.201023	0.209677	0.209943	0.21063	0.211716	0.200115	0.194982	0.196936	0.19409	0.188217	0.182177	0.170153	0.164355	0.160517	0.159581	0.149946	0.144214	0.140825	0.141112	0.112769	0.113901	0.113096	0.110853	0.109628	0.106528	0.10772	0.101156	0.0991408	0.0999168	0.0961321	0.0959367	0.0939606	0.0900849	0.0902444	0.0949719	0.0899276	0.0877303	0.092554	0.0901877	0.0859475	0.0866678	0.0843324	0.0791302	0.0783453	0.077073
9L, collected every 4 hours
Training
Time: 0	4	8	12	16	20	24	28	32	36	40	44	48	52	56	60	64	68	72	76	80	84	88	92	96	100	104	108	112	116	120	124	128	132	136	140	144	148	152	156	160	164	168	172	176	180	184	188	192	196
0.0105497	0.0131924	0.0139805	0.0157815	0.0169395	0.0186902	0.0213771	0.0224577	0.0234203	0.0200787	0.0216915	0.0238051	0.0234126	0.0223158	0.0214028	0.0225134	0.0219869	0.0213688	0.0207684	0.021879	0.021471	0.0195872	0.0197091	0.0167463	0.0170433	0.01411	0.0125904	0.0113519	0.0113866	0.0106914	0.0104246	0.00927109	0.00870609	0.0084976	0.00952924	0.00951556	0.00909093	0.00786926	0.00815001	0.00830821	0.00785557	0.00775467	0.00760092	0.00699836	0.00637989	0.00636906	0.00563408	0.00585372	0.0062863	0.00634264
0.0244204	0.0165171	0.0159801	0.0170563	0.0187952	0.0203801	0.0217428	0.0220477	0.0254247	0.0248804	0.0212762	0.0218084	0.0212354	0.0226595	0.0215397	0.0236135	0.0213379	0.0201236	0.020729	0.0182678	0.0185205	0.0188933	0.0195197	0.0176792	0.0171435	0.0169462	0.0144334	0.011617	0.0100863	0.00848773	0.00919374	0.00878981	0.00840879	0.00824136	0.00821812	0.00783233	0.00747201	0.007352	0.00710595	0.00736983	0.00605648	0.00618062	0.00609309	0.00587027	0.0063436	0.00508436	0.00517604	0.00496022	0.00417941	0.00439077
0.0673321	0.0701138	0.0801788	0.0882705	0.0939664	0.108936	0.102807	0.111941	0.118118	0.12751	0.131215	0.134549	0.140955	0.135604	0.138383	0.131176	0.12723	0.124008	0.11845	0.110908	0.1031	0.0984249	0.0915542	0.0834328	0.0782342	0.0554197	0.0489105	0.0434834	0.0405772	0.0379858	0.0340289	0.0330937	0.0298692	0.0295506	0.0276325	0.0287077	0.0266273	0.0265833	0.0255724	0.0253292	0.024854	0.0229365	0.0230183	0.0225624	0.0223154	0.0203375	0.0191874	0.0199679	0.0205093	0.0198415
0.0132048	0.014294	0.0164219	0.0164563	0.017296	0.0211195	0.0205332	0.0213828	0.0242259	0.0269055	0.0265862	0.027134	0.0258792	0.0303353	0.0284407	0.0275978	0.0256991	0.0271849	0.0256402	0.0264449	0.0262294	0.0269605	0.0252961	0.0244274	0.022232	0.0179199	0.0159951	0.014344	0.0143707	0.0125007	0.0117743	0.0109849	0.0111316	0.00844794	0.00996692	0.00901103	0.00841484	0.00955407	0.0086749	0.00863829	0.0085654	0.00835977	0.00870482	0.00830534	0.00755254	0.00759456	0.00810735	0.00694711	0.00649034	0.00664854
0.0888362	0.101255	0.116816	0.131799	0.146066	0.163033	0.188965	0.199325	0.213078	0.220326	0.223445	0.226755	0.21246	0.212514	0.208779	0.203508	0.18704	0.17836	0.168607	0.154284	0.148443	0.140173	0.131064	0.121109	0.112299	0.0760296	0.066763	0.0633433	0.0533736	0.0474138	0.0440267	0.0414042	0.0412469	0.0382443	0.0391865	0.0360145	0.036245	0.0335473	0.0316355	0.0297114	0.0299335	0.0276805	0.0276821	0.0258655	0.0256198	0.026188	0.0236848	0.0233617	0.0231437	0.0238182
0.0567349	0.058499	0.0663963	0.0699327	0.0804162	0.0894002	0.102149	0.117146	0.131323	0.137386	0.137906	0.144657	0.127444	0.127325	0.124103	0.122952	0.117134	0.115463	0.109114	0.114988	0.109825	0.102418	0.0947099	0.0924261	0.0865666	0.0534586	0.0479085	0.0435588	0.0371025	0.0342775	0.0319102	0.0314118	0.0303649	0.0279565	0.0288713	0.0261667	0.0249141	0.0255278	0.0235915	0.0232863	0.0232968	0.0224669	0.0205988	0.0202942	0.0210607	0.0210925	0.0194866	0.0184919	0.0180195	0.0174087
0.0119303	0.0083916	0.00848455	0.00889517	0.0093599	0.0112634	0.0109909	0.0126054	0.0114149	0.0118523	0.0133741	0.0134671	0.0153406	0.0143125	0.0155529	0.0144936	0.0144	0.0139738	0.012459	0.0135702	0.0127735	0.0127967	0.0109269	0.0121308	0.0107589	0.00812741	0.00769132	0.00718107	0.00641713	0.00590147	0.00632259	0.00563186	0.00544565	0.00526294	0.00533328	0.00570443	0.00488765	0.00480266	0.00422015	0.00365324	0.00387065	0.0032092	0.00304814	0.00295837	0.0030249	0.00305482	0.00301981	0.00302426	0.00261141	0.00298288
0.0902749	0.103832	0.118018	0.130575	0.146816	0.16995	0.176196	0.193892	0.197094	0.210241	0.218243	0.214183	0.213524	0.212119	0.206822	0.202734	0.196285	0.184333	0.180947	0.168789	0.156455	0.146888	0.136764	0.1266	0.120404	0.0748846	0.0670523	0.0584035	0.0517947	0.0475173	0.0417018	0.0405555	0.0375115	0.0349301	0.0322327	0.0308808	0.0304906	0.0310804	0.0283146	0.0290066	0.0290754	0.0271047	0.0267161	0.0253066	0.0248785	0.0245388	0.0244281	0.0247298	0.0242078	0.023299
0.0463596	0.0528636	0.0622853	0.0660162	0.0734818	0.0836261	0.0869282	0.0954844	0.0997723	0.107744	0.109599	0.113693	0.114114	0.114295	0.113456	0.112181	0.108364	0.102771	0.0989816	0.0954054	0.0935576	0.0902135	0.0854863	0.0793537	0.0796446	0.0548028	0.0507793	0.0469622	0.0418329	0.038935	0.0362826	0.0327414	0.0321779	0.0290735	0.0276096	0.0255581	0.0246299	0.0226194	0.0219	0.0221149	0.0208585	0.018765	0.0190346	0.0170477	0.016936	0.015954	0.0171041	0.0158576	0.0157385	0.0153451
0.0115963	0.0142011	0.0156217	0.0179358	0.0200255	0.0227353	0.0247992	0.0262863	0.0274081	0.0300211	0.0271175	0.0277137	0.0280676	0.0305851	0.0294427	0.0300408	0.029139	0.0278047	0.0287208	0.0282163	0.0255555	0.0250255	0.0234327	0.0223193	0.0222785	0.0176194	0.0154995	0.0147791	0.0140502	0.0131121	0.0122693	0.0137726	0.011413	0.0115897	0.0107993	0.00988289	0.0099701	0.00924054	0.00992172	0.00934271	0.00876721	0.00919916	0.00925263	0.00931152	0.00848296	0.00804274	0.00714287	0.00688313	0.00633214	0.00513084
0.0821224	0.0994903	0.113894	0.124662	0.142661	0.155796	0.167108	0.181673	0.193594	0.19822	0.200576	0.20766	0.203095	0.205299	0.208001	0.200599	0.188602	0.187696	0.174468	0.161862	0.152857	0.139392	0.127774	0.121249	0.115902	0.0720014	0.0663027	0.0598063	0.053893	0.0508634	0.0445675	0.0415487	0.0384522	0.0354785	0.0360088	0.0352713	0.0331895	0.0338815	0.0311613	0.0307335	0.0314328	0.0287472	0.0276478	0.025234	0.0265534	0.0245882	0.0226614	0.0223695	0.0230791	0.0228015
0.0535719	0.0622656	0.0728051	0.0792222	0.0884844	0.101245	0.111834	0.117805	0.123682	0.129559	0.132951	0.134605	0.137362	0.140044	0.137866	0.135371	0.132885	0.126383	0.118971	0.112638	0.108472	0.104754	0.100074	0.0942869	0.0894591	0.0649343	0.059219	0.0536559	0.0491798	0.0436677	0.0425759	0.040326	0.0377426	0.0368746	0.0334124	0.0335219	0.0325013	0.0320825	0.0312545	0.0309751	0.03104	0.0287434	0.0290875	0.028519	0.0277897	0.0262192	0.0253422	0.0247184	0.0250672	0.0270353
0.0848691	0.0989215	0.112436	0.124456	0.136257	0.154644	0.163776	0.176547	0.185357	0.193187	0.199673	0.196799	0.192985	0.194851	0.193649	0.18912	0.182128	0.180368	0.164126	0.157369	0.151572	0.144649	0.133292	0.127013	0.117559	0.077589	0.0672426	0.0629671	0.0549944	0.0498193	0.0450494	0.04239	0.0410677	0.0395977	0.0389793	0.0363332	0.034203	0.0342622	0.0334359	0.0315662	0.0322009	0.0300488	0.0296913	0.0287367	0.0267791	0.0254537	0.0263125	0.0257322	0.0237103	0.023491
0.0298629	0.0349418	0.0389996	0.0409767	0.0483284	0.055293	0.0602185	0.0656244	0.0657638	0.0668467	0.0709449	0.0730617	0.0779226	0.080217	0.0803847	0.0800473	0.0762814	0.0760687	0.071521	0.0646564	0.0633395	0.0594275	0.0574766	0.0556094	0.0521704	0.0369042	0.0326516	0.0292632	0.0260852	0.0248008	0.0235896	0.0226166	0.0219771	0.0216794	0.0193867	0.0194637	0.0197865	0.0180956	0.0177165	0.01774	0.0168071	0.0163474	0.0163831	0.0155774	0.0153381	0.0151044	0.0148208	0.0135084	0.0133817	0.0131682
0.0466938	0.0563342	0.0509226	0.0645644	0.0759647	0.0832377	0.088592	0.0997364	0.100462	0.109778	0.110261	0.107864	0.117514	0.108684	0.109922	0.109638	0.102978	0.0952227	0.0933966	0.0817242	0.0804719	0.0762495	0.0773725	0.0738886	0.0657498	0.0423578	0.0390678	0.0350192	0.0307586	0.0284894	0.0272737	0.0253922	0.0238411	0.0252264	0.0244825	0.0244462	0.0229345	0.0220554	0.022022	0.0198855	0.0212125	0.0192285	0.0192571	0.019471	0.0192619	0.0180867	0.0189519	0.0183114	0.0175927	0.0164054
0.0143602	0.016364	0.0171254	0.0184585	0.0205469	0.0233191	0.0243319	0.0261807	0.0258519	0.0283121	0.0244618	0.0261565	0.0262119	0.0272499	0.0271974	0.0278642	0.0266798	0.0257799	0.0241785	0.0213707	0.0223832	0.0231252	0.0207815	0.0195617	0.0186246	0.014131	0.0134992	0.0114105	0.0110002	0.0102859	0.00975906	0.00977561	0.00934685	0.00912021	0.00756209	0.00785748	0.00743476	0.00744177	0.00785716	0.00822863	0.00677363	0.00681501	0.00625033	0.0061472	0.0060829	0.00558061	0.00566273	0.00539949	0.0050955	0.00500829
0.0693273	0.0799999	0.0887056	0.0887973	0.107201	0.126158	0.12655	0.136373	0.155688	0.163879	0.167586	0.172723	0.155503	0.158019	0.154453	0.152379	0.142967	0.136707	0.131891	0.125123	0.118098	0.113411	0.108234	0.102478	0.0980885	0.0623846	0.0533796	0.0460913	0.0434184	0.0388637	0.0349794	0.0339146	0.0320083	0.0288198	0.0279597	0.0275341	0.0269672	0.0269424	0.0272655	0.0258321	0.0264143	0.0260833	0.0247177	0.0240999	0.0241097	0.0231491	0.0238478	0.0234566	0.0219952	0.0222053
0.014535	0.0171668	0.0233073	0.0187481	0.0231106	0.0306437	0.0343606	0.0372254	0.0376538	0.0394147	0.0400052	0.0407013	0.0403238	0.0409388	0.0398263	0.0400965	0.0380361	0.038456	0.0367396	0.0349889	0.0373683	0.035679	0.0344036	0.0297266	0.0299469	0.0231968	0.0200914	0.0182022	0.0180065	0.0170929	0.0163274	0.0139569	0.0131274	0.0104418	0.0106542	0.0116237	0.0106535	0.00925518	0.008581	0.0086141	0.00807807	0.00773334	0.00804274	0.00783297	0.00734723	0.00669056	0.00710118	0.00621755	0.0056952	0.00565191
0.0230036	0.0289261	0.034344	0.0367158	0.0407265	0.0464943	0.0506813	0.0523865	0.0523858	0.0523617	0.0543651	0.0537333	0.0532892	0.0578522	0.0574282	0.0573257	0.0557418	0.0529375	0.0483688	0.0464904	0.0447852	0.0425864	0.0436587	0.0414914	0.0373884	0.0270783	0.0267893	0.0244306	0.0224475	0.020205	0.0198205	0.0200112	0.0192934	0.0177948	0.0175917	0.016603	0.0170761	0.0152852	0.0137809	0.0137542	0.0135864	0.0129126	0.0119665	0.0127652	0.0116517	0.0115145	0.0115235	0.0108394	0.0104854	0.0107114
0.0715605	0.0838371	0.0941898	0.106018	0.113585	0.133005	0.143238	0.159109	0.173642	0.181661	0.187572	0.190034	0.177856	0.182465	0.178083	0.175595	0.167335	0.164326	0.151964	0.147843	0.141343	0.127972	0.124155	0.114149	0.106293	0.064177	0.0569488	0.0517098	0.0479801	0.0405161	0.0351812	0.0358426	0.0341416	0.0342606	0.0311574	0.0290461	0.0298298	0.0289729	0.027198	0.0257853	0.0250433	0.0242813	0.0240162	0.0246556	0.0232153	0.0224475	0.0214449	0.0204533	0.0211208	0.0210998
0.0343351	0.0382284	0.0442915	0.0467772	0.0493027	0.0573458	0.0520061	0.0580056	0.0619001	0.0650403	0.0692362	0.0713275	0.0793862	0.0750887	0.0798964	0.0790835	0.0789988	0.0763539	0.069897	0.0796138	0.0758348	0.0743823	0.0721742	0.0635095	0.0612091	0.0422865	0.0382309	0.0345102	0.0299138	0.0286724	0.0252222	0.024056	0.0212243	0.0193602	0.0191247	0.0186278	0.0168262	0.0181421	0.0174485	0.0156475	0.0163137	0.0158385	0.0158776	0.0140559	0.0141759	0.0140798	0.0129355	0.0137227	0.0127146	0.0120697
0.0534293	0.0647703	0.0747497	0.0826756	0.0927469	0.105751	0.11271	0.121195	0.127012	0.13167	0.136486	0.139432	0.134831	0.139771	0.141234	0.133204	0.134201	0.128668	0.123723	0.116003	0.110786	0.10451	0.101358	0.0960529	0.091955	0.0663065	0.0575851	0.0527427	0.0480705	0.0461142	0.0420456	0.0405196	0.0401968	0.0381997	0.0355893	0.0339025	0.0330473	0.0276478	0.0275001	0.0266457	0.0260046	0.0252684	0.0254333	0.0262233	0.0233506	0.0231214	0.0226436	0.0219013	0.0199141	0.0212259
Validation
Time: 0	4	8	12	16	20	24	28	32	36	40	44	48	52	56	60	64	68	72	76	80	84	88	92	96	100	104	108	112	116	120	124	128	132	136	140	144	148	152	156	160	164	168	172	176	180	184	188	192	196
0.0988142	0.0954382	0.107624	0.116684	0.126403	0.133368	0.146281	0.1458	0.16454	0.175014	0.175299	0.184845	0.179431	0.184538	0.181043	0.172794	0.169958	0.151712	0.148843	0.136543	0.137306	0.127633	0.119842	0.113912	0.105332	0.0735621	0.0658634	0.0520468	0.0507478	0.0472012	0.0429072	0.0414198	0.0380317	0.0382892	0.0360683	0.0374826	0.0363784	0.036048	0.0329578	0.0332452	0.0319745	0.0297597	0.0332662	0.0332134	0.0291916	0.0290852	0.0274666	0.0296805	0.0306357	0.0284483
0.0704257	0.0794037	0.0894597	0.0981629	0.113823	0.125966	0.138122	0.15111	0.158497	0.163085	0.168811	0.167238	0.162105	0.16566	0.165353	0.155116	0.152349	0.148735	0.140535	0.133972	0.127983	0.119706	0.11192	0.103782	0.0943391	0.0585741	0.0525033	0.0431316	0.0397604	0.0367024	0.0325513	0.0308592	0.0292027	0.0268704	0.0259881	0.023482	0.0237898	0.0230717	0.0214089	0.0222728	0.0209381	0.0205705	0.0194806	0.018856	0.0192953	0.0174666	0.0170496	0.0163691	0.0174071	0.0163831
0.02503	0.0309381	0.036251	0.0389108	0.0446258	0.048456	0.052694	0.0566031	0.0565691	0.0583857	0.0617986	0.0632705	0.0632571	0.0642916	0.0640882	0.0641541	0.062616	0.0592623	0.0610783	0.0585518	0.0556406	0.0550371	0.0512597	0.0503012	0.0465611	0.0391594	0.0373693	0.0341871	0.0314643	0.0295783	0.0275386	0.0265693	0.0261441	0.0258684	0.0236772	0.0237185	0.0241473	0.0204288	0.0196143	0.019408	0.0186746	0.0186736	0.0173571	0.0175943	0.0163353	0.0168551	0.0160689	0.0156605	0.0152569	0.0144459
0.0230781	0.0265553	0.029218	0.031703	0.0359496	0.0403251	0.0418584	0.0444908	0.048435	0.0500838	0.0493648	0.0509805	0.0519953	0.0534617	0.0527484	0.0518673	0.0493154	0.0495102	0.0487402	0.045766	0.0442604	0.0406946	0.0406797	0.0369316	0.0355622	0.0250898	0.0232427	0.0215203	0.0208955	0.0185571	0.0190104	0.0159467	0.0152477	0.0150105	0.0142409	0.0135855	0.0129842	0.0125678	0.0118246	0.0113267	0.0111408	0.0115928	0.0113099	0.0119315	0.010742	0.0110457	0.0108318	0.0106958	0.0114426	0.0108006
0.0120248	0.0115706	0.0126964	0.0140983	0.0141014	0.0156799	0.0172613	0.0183362	0.020262	0.0206564	0.0194089	0.0205125	0.0223161	0.0222215	0.022834	0.0215948	0.0215531	0.0211176	0.0204272	0.0206007	0.0192036	0.0202401	0.0195974	0.0191543	0.018786	0.0140219	0.0126003	0.0111291	0.0107729	0.0100366	0.00963874	0.00980617	0.00872105	0.00758883	0.00744877	0.00630254	0.00608513	0.00574581	0.00593871	0.00461613	0.00564618	0.00556533	0.00542623	0.00462727	0.00457061	0.00395373	0.0040072	0.00344666	0.0039063	0.00368603
0.0840475	0.0951549	0.110121	0.123683	0.136052	0.154839	0.161631	0.176715	0.185717	0.194973	0.201862	0.200974	0.196861	0.195802	0.196695	0.188988	0.185277	0.181378	0.166715	0.155794	0.148952	0.14416	0.133844	0.125171	0.116713	0.0760025	0.066055	0.0548824	0.0498683	0.046697	0.0437132	0.0400427	0.0378875	0.0352442	0.0361689	0.033823	0.0318927	0.0315716	0.0306491	0.0292638	0.0279619	0.028603	0.0278897	0.0259133	0.0244475	0.0237014	0.0220691	0.021089	0.020397	0.0202178
0.0884399	0.101272	0.117709	0.133595	0.144866	0.166076	0.174039	0.190385	0.210944	0.210404	0.21581	0.213645	0.207199	0.213197	0.20646	0.202981	0.194718	0.18272	0.176313	0.166224	0.157856	0.145869	0.129717	0.120508	0.111795	0.0698474	0.057588	0.053103	0.0445271	0.0396878	0.0352344	0.034754	0.0328079	0.0327439	0.0296776	0.0281096	0.0265607	0.0259572	0.0240665	0.0235209	0.0239745	0.024783	0.0253859	0.0232191	0.0234693	0.0236367	0.0226137	0.0235164	0.0229205	0.021442
0.0535143	0.0635318	0.0720424	0.079707	0.087668	0.0991121	0.104304	0.112849	0.117275	0.121154	0.124461	0.128344	0.128828	0.130238	0.12895	0.133005	0.128174	0.12667	0.122224	0.118149	0.111605	0.107329	0.099476	0.0958517	0.0922968	0.0636009	0.0549288	0.0505266	0.0453404	0.0409958	0.0383713	0.0349272	0.034197	0.0312163	0.0323482	0.0301207	0.0290159	0.0252786	0.023963	0.0244857	0.0227687	0.022183	0.022424	0.0217832	0.0214496	0.0212755	0.0202003	0.0206675	0.0202681	0.0189805
9L, collected every 6 hours
Training
Time:0	6	12	18	24	30	36	42	48	54	60	66	72	78	84	90	96	102	108	114	120	126	132	138	144	150	156	162	168	174	180	186	192	198	204	210	216	222	228	234	240	246	252	258	264	270	276	282	288	294
0.059001	0.0679993	0.0763594	0.0907069	0.0995174	0.114785	0.120006	0.131216	0.136894	0.137569	0.132708	0.122852	0.11973	0.115422	0.102845	0.097801	0.0926734	0.0860099	0.0750918	0.0708255	0.0657673	0.0615411	0.0584455	0.052962	0.0343386	0.0310645	0.0276494	0.0271773	0.0260269	0.0215607	0.020756	0.0176888	0.015785	0.0164945	0.0145573	0.0131981	0.0104453	0.00995132	0.00855681	0.00814905	0.00659761	0.00614211	0.00474314	0.00387988	0.00374078	0.00375988	0.00430992	0.00394991	0.00314395	0.00393113
0.120707	0.133956	0.147017	0.177834	0.205155	0.225349	0.240055	0.252277	0.266118	0.264335	0.260629	0.241571	0.228817	0.20737	0.193986	0.178442	0.159828	0.151713	0.140564	0.119478	0.108871	0.098078	0.0896768	0.0853854	0.0555082	0.0490942	0.0428401	0.0415592	0.0366944	0.0369029	0.035446	0.0338207	0.0302009	0.0286724	0.0283375	0.0263818	0.0269701	0.0252859	0.0262065	0.0249549	0.0233783	0.0237049	0.0247352	0.0259442	0.0242504	0.0238102	0.0238134	0.0235689	0.0212402	0.0201118
0.211151	0.238089	0.261128	0.304509	0.344339	0.355578	0.397807	0.408262	0.420792	0.389299	0.360866	0.330141	0.300579	0.265489	0.237002	0.201046	0.173012	0.16218	0.147977	0.135485	0.130735	0.122884	0.114848	0.105966	0.057185	0.0590955	0.0540356	0.0551166	0.0507491	0.0502414	0.0491547	0.0473002	0.0464624	0.0442066	0.0445742	0.041712	0.0407087	0.0419246	0.0414589	0.0407153	0.0403184	0.0379352	0.0373403	0.0353875	0.0340627	0.0327264	0.0317428	0.0333044	0.0303006	0.0295162
0.0682988	0.0779764	0.0860923	0.100341	0.109978	0.107374	0.129142	0.14113	0.14721	0.149772	0.147312	0.144543	0.132742	0.125129	0.11652	0.106313	0.102422	0.0914227	0.0903109	0.0824601	0.0767713	0.0691283	0.0643992	0.0605298	0.0386782	0.0364557	0.0324635	0.0314917	0.0287154	0.027184	0.0256465	0.0233754	0.0219051	0.0192718	0.020008	0.0173635	0.0159566	0.014677	0.0139869	0.0128101	0.0114951	0.00968108	0.00950855	0.00864943	0.00839033	0.00815828	0.00717407	0.00625511	0.00525148	0.0049876
0.231388	0.254666	0.294129	0.334454	0.363908	0.391286	0.42075	0.426694	0.427308	0.399671	0.378587	0.348295	0.316671	0.279282	0.238958	0.214082	0.193633	0.175109	0.156315	0.144171	0.138917	0.125159	0.116245	0.106918	0.0624712	0.0593677	0.0591518	0.0581947	0.0580269	0.0562097	0.0567562	0.0526844	0.0513717	0.0495752	0.0445554	0.0462422	0.0457561	0.0466079	0.0432962	0.0400456	0.0416499	0.0410085	0.0377251	0.0345869	0.0336221	0.033272	0.032078	0.0295875	0.031322	0.0291212
0.207898	0.232691	0.271066	0.299846	0.335546	0.365597	0.393087	0.410244	0.411884	0.396341	0.372317	0.344621	0.313097	0.282417	0.249615	0.221131	0.19442	0.173351	0.163644	0.141255	0.131724	0.122997	0.10883	0.105154	0.0620618	0.0610595	0.0590611	0.0573384	0.0576965	0.0554537	0.0511276	0.0520055	0.0510684	0.0483516	0.0463946	0.0464993	0.0439729	0.0422639	0.0434178	0.0435585	0.0442635	0.0417842	0.0399001	0.0403101	0.0380368	0.0339595	0.033434	0.0342883	0.0327665	0.0324119
0.0631317	0.0746303	0.0810025	0.097908	0.110628	0.122232	0.131279	0.135718	0.148509	0.146512	0.142954	0.139186	0.129557	0.124411	0.113706	0.106878	0.0978727	0.0898614	0.0823197	0.0752345	0.0746131	0.0677685	0.0637718	0.0588568	0.0384808	0.0372922	0.0351102	0.031288	0.0288898	0.026393	0.0226735	0.0217753	0.0223002	0.0194615	0.017501	0.0171251	0.0155599	0.0145735	0.0138217	0.0117587	0.0110616	0.0101191	0.00959704	0.00833431	0.00725237	0.00655496	0.00598964	0.00519673	0.00509137	0.00429909
0.231973	0.245871	0.297261	0.341241	0.369244	0.391926	0.417335	0.422664	0.422782	0.397952	0.378784	0.345067	0.315364	0.272108	0.242314	0.211674	0.187429	0.16768	0.154779	0.142968	0.128462	0.124783	0.112291	0.105191	0.0621589	0.061133	0.0596449	0.0592929	0.0557892	0.0526112	0.0476886	0.0465605	0.0470421	0.0468052	0.044811	0.042812	0.0424689	0.0430641	0.0397827	0.0392463	0.0377974	0.0398011	0.0352621	0.0340343	0.0358379	0.0346971	0.0314255	0.0313277	0.0321404	0.0308831
0.161059	0.175691	0.202884	0.231348	0.255365	0.283415	0.309778	0.310733	0.31969	0.319409	0.305568	0.302468	0.266016	0.237658	0.212129	0.19249	0.174786	0.160275	0.140921	0.124605	0.109267	0.100088	0.0912368	0.0835006	0.0505269	0.0472754	0.0449263	0.0424021	0.042418	0.0412323	0.0373632	0.040003	0.0376093	0.0332748	0.0326481	0.0348142	0.0313007	0.0308751	0.0294796	0.0302391	0.0279804	0.0272002	0.0276022	0.0267212	0.0279085	0.0263541	0.0245372	0.0244354	0.0240852	0.0230246
0.0627631	0.073732	0.0817401	0.0966628	0.109468	0.120422	0.125901	0.129316	0.138903	0.134643	0.134558	0.127408	0.123102	0.114813	0.106548	0.0998694	0.0926813	0.0884099	0.0794883	0.0752867	0.0680578	0.0606699	0.056591	0.0518208	0.0330753	0.031916	0.0308566	0.0282767	0.0276401	0.0251061	0.0238424	0.022756	0.0215855	0.0209492	0.0195143	0.0170315	0.0167243	0.0151407	0.015849	0.0146438	0.0144035	0.0132805	0.0134556	0.0114445	0.0118281	0.0114292	0.00948054	0.00946972	0.00861474	0.00758978
0.22211	0.245533	0.283839	0.330598	0.35201	0.369845	0.420155	0.416924	0.422767	0.400001	0.374543	0.340728	0.300787	0.256348	0.218549	0.194423	0.174079	0.160825	0.140218	0.126457	0.115031	0.106946	0.104145	0.0940943	0.0526224	0.0488068	0.0481167	0.0482968	0.0424816	0.0466375	0.0455702	0.0427194	0.0420452	0.0413048	0.0395561	0.0397941	0.0359744	0.0387695	0.036866	0.0357978	0.0343039	0.0369481	0.0355785	0.034655	0.0324679	0.0303607	0.0288147	0.0284098	0.0265362	0.0264032
0.169713	0.197308	0.221536	0.25245	0.266312	0.286352	0.311629	0.320746	0.330232	0.330395	0.312615	0.29546	0.269741	0.247168	0.22475	0.19841	0.175873	0.162899	0.142648	0.128818	0.113482	0.107052	0.0977129	0.0902173	0.0511791	0.0495758	0.0474263	0.044401	0.041894	0.0413806	0.0379664	0.037763	0.0361224	0.0354298	0.0346474	0.0339662	0.0315623	0.0331876	0.0309356	0.0308379	0.0315222	0.0290318	0.0278543	0.025792	0.0241502	0.0244974	0.0248794	0.0250169	0.024605	0.0227671
0.227846	0.245773	0.285707	0.33029	0.356563	0.389531	0.415627	0.435718	0.428618	0.414353	0.376867	0.345551	0.308099	0.270355	0.239079	0.208203	0.184264	0.166843	0.152621	0.141231	0.130623	0.116832	0.110578	0.100514	0.0626962	0.0635544	0.0621023	0.0587638	0.0555629	0.0534974	0.0518094	0.0495144	0.0448839	0.044812	0.0427366	0.0428837	0.0430721	0.042453	0.0411708	0.0418915	0.0399654	0.0367778	0.0361482	0.0322101	0.032665	0.0313513	0.0340849	0.0337011	0.0309738	0.0307166
0.145705	0.166906	0.183197	0.211933	0.252075	0.266016	0.286463	0.288252	0.301554	0.304139	0.290101	0.273438	0.255472	0.238506	0.212817	0.19382	0.173692	0.160461	0.144532	0.130102	0.115484	0.105532	0.0966761	0.0894709	0.0490964	0.0454572	0.0422668	0.0401417	0.039424	0.0376853	0.0387234	0.0357596	0.0341833	0.0334849	0.0321929	0.0330956	0.0325049	0.0288608	0.027792	0.0273492	0.0267536	0.0275163	0.0269303	0.0258324	0.0266709	0.023984	0.0231125	0.0231981	0.0216537	0.0231182
0.162071	0.180715	0.198149	0.228308	0.249164	0.273915	0.299263	0.311054	0.315901	0.320893	0.303014	0.287804	0.266838	0.241177	0.214675	0.20467	0.179853	0.16061	0.142401	0.132221	0.115928	0.109026	0.0999592	0.08653	0.0499571	0.0483083	0.0455559	0.0428216	0.0435655	0.0415595	0.0412816	0.0387249	0.0359337	0.035419	0.0330068	0.0333751	0.0345525	0.0331739	0.0328601	0.0314328	0.0303734	0.0284327	0.0291209	0.027543	0.0266088	0.0260874	0.0264586	0.0245503	0.0237962	0.0227302
0.0699842	0.0826584	0.0967162	0.111563	0.126412	0.138169	0.147112	0.154949	0.15905	0.155521	0.155753	0.146776	0.137421	0.129923	0.11849	0.112008	0.104269	0.0958635	0.0897153	0.0828338	0.0753605	0.0737467	0.0669819	0.0618626	0.0398021	0.038145	0.0365678	0.0320987	0.0309871	0.0300822	0.0283235	0.0261374	0.0274485	0.0254501	0.0265346	0.0239407	0.0230835	0.0226939	0.0212596	0.0201181	0.0184849	0.0176866	0.0171903	0.0181637	0.0179256	0.0166432	0.0148899	0.0144322	0.0135549	0.012719
0.212813	0.234222	0.258337	0.300969	0.322683	0.34921	0.37029	0.389638	0.390436	0.3783	0.351033	0.322372	0.288598	0.259044	0.224615	0.195007	0.178427	0.158096	0.143039	0.13008	0.125487	0.111046	0.104769	0.101115	0.0597881	0.0569775	0.0531546	0.0502681	0.0520812	0.0534627	0.0482682	0.0500167	0.0468253	0.0422665	0.042113	0.0428865	0.0439029	0.0421827	0.0378566	0.039189	0.0367145	0.036654	0.0350418	0.0337612	0.0326685	0.0334579	0.0298275	0.0311905	0.0300309	0.0274889
0.109017	0.126473	0.147671	0.168415	0.183796	0.202175	0.217562	0.228354	0.235041	0.235635	0.231287	0.215524	0.199883	0.191282	0.165903	0.152773	0.144034	0.127016	0.115278	0.103389	0.097349	0.0869288	0.0774719	0.0708797	0.0418087	0.0375895	0.0355625	0.0334795	0.034005	0.031655	0.03034	0.0286396	0.0266591	0.0250866	0.0218109	0.0207178	0.0184664	0.0180975	0.0186339	0.0169844	0.0163312	0.0165887	0.0154641	0.0134607	0.0128212	0.0127617	0.0128788	0.0121123	0.0113309	0.0105466
0.113942	0.126879	0.14142	0.167192	0.188323	0.211001	0.21651	0.233611	0.246582	0.240403	0.228316	0.217202	0.198811	0.19024	0.177403	0.161486	0.144545	0.133036	0.120542	0.114378	0.105412	0.0962273	0.089786	0.078351	0.0431647	0.0408318	0.0394364	0.0377576	0.0345723	0.0332624	0.0328684	0.0305533	0.0311734	0.0287781	0.0292059	0.0279775	0.0257143	0.024959	0.0249666	0.0245388	0.0233487	0.0232949	0.0220414	0.0190111	0.0200624	0.0175685	0.017394	0.0167667	0.0167192	0.0157964
0.221132	0.239986	0.282523	0.333397	0.349368	0.381605	0.4147	0.430744	0.421043	0.408116	0.371933	0.337891	0.308331	0.260416	0.227188	0.194124	0.175144	0.160218	0.144193	0.139734	0.123499	0.116178	0.104801	0.101569	0.0570153	0.0551898	0.0559646	0.0554273	0.0526924	0.0503837	0.0508739	0.0502895	0.0484789	0.0459213	0.0442432	0.0456517	0.0448355	0.0438014	0.0412577	0.0442632	0.044056	0.0390051	0.0400778	0.0406243	0.0356583	0.0378346	0.0347779	0.0345809	0.0325685	0.0321528
0.151981	0.182569	0.199927	0.230483	0.255507	0.271363	0.293255	0.314306	0.317206	0.318204	0.306201	0.285349	0.259129	0.246177	0.218307	0.201044	0.180896	0.169107	0.146958	0.129178	0.115908	0.102337	0.0990857	0.0890672	0.0479909	0.045427	0.0448823	0.042694	0.0413192	0.0371967	0.0377382	0.036004	0.0360441	0.035171	0.0352713	0.0340725	0.0340929	0.0323174	0.0328117	0.032516	0.0306797	0.031633	0.0316193	0.0311122	0.028596	0.0293179	0.0287081	0.0270102	0.0278114	0.0261695
0.166681	0.191081	0.211711	0.245623	0.267532	0.295683	0.313755	0.323848	0.327387	0.315111	0.310104	0.285854	0.263109	0.241914	0.209448	0.188122	0.165699	0.144397	0.126946	0.108947	0.101566	0.0881238	0.0788715	0.0724865	0.0401007	0.0380807	0.0364834	0.0327474	0.0313535	0.0306227	0.0279864	0.0244156	0.0248603	0.0241865	0.0234719	0.0236488	0.0238503	0.0233843	0.023427	0.023263	0.0217501	0.0213732	0.0210107	0.0207516	0.019197	0.0189786	0.0183728	0.0168373	0.0181624	0.0168602
Validation
Time:0	6	12	18	24	30	36	42	48	54	60	66	72	78	84	90	96	102	108	114	120	126	132	138	144	150	156	162	168	174	180	186	192	198	204	210	216	222	228	234	240	246	252	258	264	270	276	282	288	294
0.237909	0.268112	0.303693	0.345335	0.375684	0.402753	0.430307	0.444813	0.425306	0.41704	0.378077	0.346042	0.309149	0.268591	0.233091	0.202985	0.189496	0.169305	0.154997	0.145375	0.138727	0.120618	0.110436	0.105181	0.0675896	0.0628525	0.0637769	0.0639211	0.0623989	0.0615866	0.0594511	0.0551408	0.0545252	0.0525418	0.0498496	0.0466197	0.0435002	0.0449781	0.0441047	0.0451513	0.0420249	0.042445	0.0415025	0.0390553	0.0386546	0.0358751	0.0357064	0.0349291	0.0338242	0.0341995
0.220793	0.245793	0.269232	0.314725	0.34936	0.364823	0.395388	0.400162	0.403248	0.397882	0.383526	0.351159	0.311675	0.282028	0.246025	0.213593	0.188862	0.169562	0.154524	0.140704	0.130229	0.121093	0.117295	0.104677	0.0728474	0.064354	0.0634392	0.0592843	0.0577261	0.0554585	0.0525176	0.0479508	0.0484531	0.0465684	0.0470497	0.0472929	0.0464274	0.0457033	0.0442591	0.0438771	0.0435429	0.0409445	0.0419294	0.0398747	0.038414	0.0373588	0.0376198	0.0371554	0.0332417	0.0345885
0.12176	0.136317	0.144768	0.173408	0.197839	0.211872	0.235147	0.242034	0.256583	0.252806	0.249204	0.232074	0.225752	0.206703	0.190413	0.17644	0.164293	0.150688	0.139064	0.126532	0.11445	0.106753	0.0980862	0.0908975	0.0503194	0.0491725	0.0450154	0.0418883	0.0390894	0.0375517	0.0381628	0.0332191	0.0300118	0.0293896	0.02736	0.0270745	0.0267584	0.0253413	0.0244822	0.0241642	0.022804	0.0209216	0.0212726	0.0205803	0.020572	0.0204801	0.0183467	0.0175226	0.0182328	0.016463
0.120199	0.139279	0.158201	0.180024	0.201126	0.217275	0.234958	0.242942	0.255172	0.239098	0.241648	0.236892	0.220823	0.206058	0.191292	0.172189	0.157745	0.147437	0.130907	0.130732	0.11968	0.109182	0.103302	0.0925276	0.052312	0.0525883	0.0494704	0.0465414	0.0447693	0.0406564	0.040199	0.0371375	0.0376035	0.0345003	0.0334324	0.0346993	0.0314048	0.0321429	0.0292874	0.0275914	0.0291534	0.0255842	0.0259505	0.0243392	0.0226121	0.0246891	0.0216486	0.0188761	0.0181987	0.0197823
0.0659748	0.0781868	0.0878395	0.10268	0.112104	0.121667	0.130358	0.145343	0.155543	0.154903	0.154472	0.146476	0.135121	0.128721	0.119756	0.111501	0.102447	0.0936213	0.0847074	0.0795644	0.0705381	0.0686617	0.0634742	0.0587871	0.0356599	0.0330762	0.032474	0.0291686	0.0278687	0.0282812	0.0245758	0.0234811	0.0235021	0.0206036	0.0194822	0.0195656	0.0183614	0.0157134	0.0163704	0.0129574	0.012275	0.0114452	0.0104272	0.00955916	0.00943884	0.00792846	0.0067418	0.00592056	0.00556692	0.00534283
0.224608	0.248223	0.274273	0.311891	0.341588	0.356824	0.387029	0.40452	0.397327	0.385429	0.362316	0.33545	0.307539	0.271427	0.233302	0.193375	0.176896	0.160009	0.146339	0.133301	0.123495	0.116118	0.108126	0.0983663	0.0564975	0.0559398	0.0531848	0.0518511	0.0506507	0.0458198	0.0470994	0.044564	0.0455377	0.0434172	0.0436852	0.0438373	0.0443909	0.0415894	0.0417759	0.0403926	0.0377404	0.0394472	0.0366983	0.0375074	0.0358964	0.0329549	0.034323	0.0306466	0.0279855	0.0279985
0.228286	0.251692	0.276086	0.316341	0.354306	0.375428	0.400418	0.417322	0.413817	0.402494	0.378731	0.343739	0.311996	0.279924	0.249145	0.214878	0.192338	0.170497	0.157031	0.13711	0.13116	0.115443	0.111825	0.10412	0.0618852	0.0614048	0.057779	0.0583016	0.0524116	0.0522996	0.0514678	0.0547939	0.0507077	0.048753	0.0461011	0.0451418	0.0456756	0.0427484	0.0428563	0.0427528	0.0410572	0.0395624	0.039981	0.0396907	0.0391235	0.0369701	0.0348317	0.0377089	0.0365378	0.037614
0.167343	0.185496	0.207102	0.239587	0.276704	0.297403	0.315663	0.321096	0.335432	0.3209	0.306062	0.287335	0.26918	0.244227	0.217284	0.196832	0.178324	0.156331	0.144531	0.126353	0.116681	0.105686	0.100248	0.0937439	0.0535108	0.0533682	0.0467674	0.0447515	0.0437581	0.039761	0.0361103	0.0352439	0.0364777	0.0343851	0.034466	0.0319306	0.0310107	0.0307456	0.0294262	0.0264076	0.0248218	0.0259082	0.025241	0.0236832	0.0225898	0.0211412	0.0203126	0.0207923	0.0188965	0.0187157
[truncated: 38 more columns]

## Sheet: 9L gammaH2AX DATA
Here we measure the gamma-H2AX via flow cytometry after a single dose of radiation. We use these data to approximate the krepair after fractionated treatment. Values are fluorescence intensity
We then normalized the fluorescence intensity of the treated group compared to the untreated control group
fixed and stained 0.5h after radiation
Dose	gMFI
2 Gy	87200	90317	89694
4 Gy	127795	100117	122580
8 Gy	256674	322498	234391
16 Gy	419750	329510	312219
Control	56576	63947
fixed and stained 1.5h after radiation
Dose	gMFI
2 Gy	68313	72078	91722
4 Gy	85677	93396	109249
8 Gy	219769	208730	227129
16 Gy	261780	325312	311792
Control	54411	66978
fixed and stained 4h after radiation
Dose	gMFI
2 Gy	69545	68392	72559
4 Gy	80228	91516	93732
8 Gy	125914	132092	137223
16 Gy	184496	193124	210500
Control	62593	63178
fixed and stained 16h after radiation
Dose	gMFI
2 Gy	72077	73967	80284
4 Gy	77798	81944	86285
8 Gy	104316	107007	114760
16 Gy	137455	187194	192246
Control	95666	64498
fixed and stained 48h after radiation
Dose	gMFI
2 Gy	54366	54844	55458
4 Gy	60996	63349	67138
8 Gy	71566	71738	74225
16 Gy	85375	87480	90530
Control	54967	57585

## Sheet: C6 gammaH2AX  data
Here we measure the gamma-H2AX via flow cytometry after a single dose of radiation. We use these data to approximate the krepair after fractionated treatment. Values are fluorescence intensity
We then normalized the fluorescence intensity of the treated group compared to the untreated control group
fixed and stained 0.5h after radiation
Dose	gMFI
2 Gy	58520	51580	56222
4 Gy	65034	89746	92293
8 Gy	115349	99365	150434
16 Gy	289128	232203	282398
Control	17758	12756	17748
fixed and stained 12h after radiation
Dose	gMFI
2 Gy	24332	23197	23935
4 Gy	33750	29457	53203
8 Gy	43347	49135	42929
16 Gy	70297	65813	80018
Control	21342	21577	24997
fixed and stained 48h after radiation
Dose	gMFI
2 Gy	25907	25181	23378
4 Gy	25259	27316	28564
8 Gy	26717	28028	29918
16 Gy	47226	44524	39606
Control	26569	28497
